# Supplementary material for: Capturing in-field root system dynamics with RootTracker
Source: Plant Physiol. 2021 Jul 27;187(3):1117–30. doi: 10.1093/plphys/kiab352 (PMC8566282; doi:10.1093/plphys/kiab352)
Supplement: kiab352_Supplementary_Data [file kiab352_supplementary_data.zip]

Archive with 2 entries (2 files):
- Supplemental Data.docx
- Supplemental_Datasets.xlsx
