# Supplementary material for: Capturing in-field root system dynamics with RootTracker
Source: Plant Physiol. 2021 Jul 27;187(3):1117–30. doi: 10.1093/plphys/kiab352 (PMC8566282; doi:10.1093/plphys/kiab352)
Supplement: kiab352_Supplementary_Data [file kiab352_supplementary_data.zip › Supplemental_Datasets.xlsx]

## Sheet: Supplemental Dataset S1
RT Version	Treatment	Genotype	Plant number	Row
Version 2	Drought	H001	1	22
Version 2	Drought	H001	1	23
Version 2	Drought	H001	1	24
Version 2	Drought	H001	1	25
Version 2	Drought	H001	1	26
Version 2	Well-watered	H001	1	32
Version 2	Well-watered	H001	1	33
Version 2	Well-watered	H001	1	34
Version 2	Well-watered	H001	1	35
Version 2	Well-watered	H001	1	36
Version 2	Drought	H001	3	1
Version 2	Drought	H001	3	2
Version 2	Well-watered	H014	3	11
Version 2	Well-watered	H014	3	12
Version 2	Well-watered	H014	3	13
Version 2	Drought	H001	3	22
Version 2	Drought	H001	3	23
Version 2	Drought	H001	3	24
Version 2	Drought	H001	3	25
Version 2	Drought	H001	3	26
Version 2	Well-watered	H001	3	32
Version 2	Well-watered	H001	3	33
Version 2	Well-watered	H001	3	34
Version 2	Well-watered	H001	3	35
Version 2	Well-watered	H001	3	36
Version 1	Drought	H001	5	1
Version 1	Drought	H001	5	2
Version 1	Drought	H001	5	3
Version 1	Drought	H001	5	4
Version 1	Well-watered	H014	5	11
Version 1	Well-watered	H014	5	12
Version 1	Well-watered	H014	5	13
Version 1	Well-watered	H014	5	14
Version 2	Drought	H001	5	22
Version 2	Drought	H001	5	23
Version 2	Drought	H001	5	24
Version 2	Drought	H001	5	25
Version 2	Drought	H001	5	26
Version 2	Well-watered	H001	5	32
Version 2	Well-watered	H001	5	33
Version 2	Well-watered	H001	5	34
Version 2	Well-watered	H001	5	35
Version 2	Well-watered	H001	5	36
Version 1	Drought	H001	7	1
Version 1	Drought	H001	7	2
Version 1	Drought	H001	7	3
Version 1	Drought	H001	7	4
Version 1	Drought	H001	7	5
Version 1	Well-watered	H014	7	11
Version 1	Well-watered	H014	7	12
Version 1	Well-watered	H014	7	13
Version 1	Well-watered	H014	7	14
Version 1	Well-watered	H014	7	15
Version 2	Drought	H001	7	22
Version 2	Drought	H001	7	23
Version 2	Drought	H001	7	24
Version 2	Drought	H001	7	25
Version 2	Drought	H001	7	26
Version 2	Well-watered	H001	7	32
Version 2	Well-watered	H001	7	33
Version 2	Well-watered	H001	7	34
Version 2	Well-watered	H001	7	35
Version 2	Well-watered	H001	7	36
Version 2	Drought	H002	9	22
Version 2	Drought	H002	9	23
Version 2	Drought	H002	9	24
Version 2	Drought	H002	9	25
Version 2	Drought	H002	9	26
Version 2	Well-watered	H002	9	32
Version 2	Well-watered	H002	9	33
Version 2	Well-watered	H002	9	34
Version 2	Well-watered	H002	9	35
Version 2	Well-watered	H002	9	36
Version 2	Drought	H014	11	1
Version 2	Drought	H014	11	2
Version 2	Well-watered	H001	11	11
Version 2	Well-watered	H001	11	12
Version 2	Well-watered	H001	11	13
Version 2	Drought	H002	11	22
Version 2	Drought	H002	11	23
Version 2	Drought	H002	11	24
Version 2	Drought	H002	11	25
Version 2	Drought	H002	11	26
Version 2	Well-watered	H002	11	32
Version 2	Well-watered	H002	11	33
Version 2	Well-watered	H002	11	34
Version 2	Well-watered	H002	11	35
Version 2	Well-watered	H002	11	36
Version 1	Drought	H014	13	1
Version 1	Drought	H014	13	2
Version 1	Drought	H014	13	3
Version 1	Drought	H014	13	4
Version 1	Well-watered	H001	13	11
Version 1	Well-watered	H001	13	12
Version 1	Well-watered	H001	13	13
Version 1	Well-watered	H001	13	14
Version 2	Drought	H002	13	22
Version 2	Drought	H002	13	23
Version 2	Drought	H002	13	24
Version 2	Drought	H002	13	25
Version 2	Drought	H002	13	26
Version 2	Well-watered	H002	13	32
Version 2	Well-watered	H002	13	33
Version 2	Well-watered	H002	13	34
Version 2	Well-watered	H002	13	35
Version 2	Well-watered	H002	13	36
Version 1	Drought	H014	15	1
Version 1	Drought	H014	15	2
Version 1	Drought	H014	15	3
Version 1	Drought	H014	15	4
Version 1	Drought	H014	15	5
Version 1	Well-watered	H001	15	11
Version 1	Well-watered	H001	15	12
Version 1	Well-watered	H001	15	13
Version 1	Well-watered	H001	15	14
Version 1	Well-watered	H001	15	15
Version 2	Drought	H002	15	22
Version 2	Drought	H002	15	23
Version 2	Drought	H002	15	24
Version 2	Drought	H002	15	25
Version 2	Drought	H002	15	26
Version 2	Well-watered	H002	15	32
Version 2	Well-watered	H002	15	33
Version 2	Well-watered	H002	15	34
Version 2	Well-watered	H002	15	35
Version 2	Well-watered	H002	15	36
Version 2	Drought	H003	17	22
Version 2	Drought	H003	17	23
Version 2	Drought	H003	17	24
Version 2	Drought	H003	17	25
Version 2	Drought	H003	17	26
Version 2	Well-watered	H003	17	32
Version 2	Well-watered	H003	17	33
Version 2	Well-watered	H003	17	34
Version 2	Well-watered	H003	17	35
Version 2	Well-watered	H003	17	36
Version 2	Drought	H003	19	1
Version 2	Drought	H003	19	2
Version 2	Well-watered	H002	19	11
Version 2	Well-watered	H002	19	12
Version 2	Drought	H003	19	22
Version 2	Drought	H003	19	23
Version 2	Drought	H003	19	24
Version 2	Drought	H003	19	25
Version 2	Drought	H003	19	26
Version 2	Well-watered	H003	19	32
Version 2	Well-watered	H003	19	33
Version 2	Well-watered	H003	19	34
Version 2	Well-watered	H003	19	35
Version 2	Well-watered	H003	19	36
Version 1	Drought	H003	21	1
Version 1	Drought	H003	21	2
Version 1	Drought	H003	21	3
Version 1	Drought	H003	21	4
Version 1	Well-watered	H002	21	11
Version 1	Well-watered	H002	21	12
Version 1	Well-watered	H002	21	13
Version 2	Drought	H003	21	22
Version 2	Drought	H003	21	23
Version 2	Drought	H003	21	24
Version 2	Drought	H003	21	25
Version 2	Drought	H003	21	26
Version 2	Well-watered	H003	21	32
Version 2	Well-watered	H003	21	33
Version 2	Well-watered	H003	21	34
Version 2	Well-watered	H003	21	35
Version 2	Well-watered	H003	21	36
Version 1	Drought	H003	23	1
Version 1	Drought	H003	23	2
Version 1	Drought	H003	23	3
Version 1	Drought	H003	23	4
Version 1	Drought	H003	23	5
Version 1	Well-watered	H002	23	11
Version 1	Well-watered	H002	23	12
Version 1	Well-watered	H002	23	13
Version 1	Well-watered	H002	23	14
Version 1	Well-watered	H002	23	15
Version 2	Drought	H003	23	22
Version 2	Drought	H003	23	23
Version 2	Drought	H003	23	24
Version 2	Drought	H003	23	25
Version 2	Drought	H003	23	26
Version 2	Well-watered	H003	23	32
Version 2	Well-watered	H003	23	33
Version 2	Well-watered	H003	23	34
Version 2	Well-watered	H003	23	35
Version 2	Well-watered	H003	23	36
Version 2	Drought	H014	25	22
Version 2	Drought	H014	25	23
Version 2	Drought	H014	25	24
Version 2	Drought	H014	25	25
Version 2	Drought	H014	25	26
Version 2	Well-watered	H014	25	32
Version 2	Well-watered	H014	25	33
Version 2	Well-watered	H014	25	34
Version 2	Well-watered	H014	25	35
Version 2	Well-watered	H014	25	36
Version 2	Drought	H002	27	1
Version 2	Drought	H002	27	2
Version 2	Well-watered	H003	27	11
Version 2	Well-watered	H003	27	12
Version 2	Well-watered	H003	27	13
Version 2	Drought	H014	27	22
Version 2	Drought	H014	27	23
Version 2	Drought	H014	27	24
Version 2	Drought	H014	27	25
Version 2	Drought	H014	27	26
Version 2	Well-watered	H014	27	32
Version 2	Well-watered	H014	27	33
Version 2	Well-watered	H014	27	34
Version 2	Well-watered	H014	27	35
Version 2	Well-watered	H014	27	36
Version 1	Drought	H002	29	1
Version 1	Drought	H002	29	2
Version 1	Drought	H002	29	3
Version 1	Drought	H002	29	4
Version 1	Well-watered	H003	29	11
Version 1	Well-watered	H003	29	12
Version 1	Well-watered	H003	29	13
Version 1	Well-watered	H003	29	14
Version 2	Drought	H014	29	22
Version 2	Drought	H014	29	23
Version 2	Drought	H014	29	24
Version 2	Drought	H014	29	25
Version 2	Drought	H014	29	26
Version 2	Well-watered	H014	29	32
Version 2	Well-watered	H014	29	33
Version 2	Well-watered	H014	29	34
Version 2	Well-watered	H014	29	35
Version 2	Well-watered	H014	29	36
Version 1	Drought	H002	31	1
Version 1	Drought	H002	31	2
Version 1	Drought	H002	31	3
Version 1	Drought	H002	31	4
Version 1	Drought	H002	31	5
Version 1	Well-watered	H003	31	11
Version 1	Well-watered	H003	31	12
Version 1	Well-watered	H003	31	13
Version 2	Well-watered	H003	31	14
Version 1	Well-watered	H003	31	15
Version 2	Drought	H014	31	22
Version 2	Drought	H014	31	23
Version 2	Drought	H014	31	24
Version 2	Drought	H014	31	25
Version 2	Drought	H014	31	26
Version 2	Well-watered	H014	31	32
Version 2	Well-watered	H014	31	33
Version 2	Well-watered	H014	31	34
Version 2	Well-watered	H014	31	35
Version 2	Well-watered	H014	31	36
Version 2	Drought	I003	41	22
Version 2	Drought	I003	41	23
Version 2	Drought	I003	41	24
Version 2	Drought	I003	41	25
Version 2	Drought	I003	41	26
Version 2	Well-watered	I003	41	32
Version 2	Well-watered	I003	41	33
Version 2	Well-watered	I003	41	34
Version 2	Well-watered	I003	41	35
Version 2	Well-watered	I003	41	36
Version 2	Drought	I004	43	1
Version 2	Drought	I004	43	2
Version 2	Well-watered	I002	43	11
Version 2	Well-watered	I002	43	12
Version 2	Drought	I003	43	22
Version 2	Drought	I003	43	23
Version 2	Drought	I003	43	24
Version 2	Drought	I003	43	25
Version 2	Drought	I003	43	26
Version 2	Well-watered	I003	43	32
Version 2	Well-watered	I003	43	33
Version 2	Well-watered	I003	43	34
Version 2	Well-watered	I003	43	35
Version 2	Well-watered	I003	43	36
Version 1	Drought	I004	45	1
Version 1	Drought	I004	45	2
Version 1	Drought	I004	45	3
Version 1	Drought	I004	45	4
Version 1	Well-watered	I002	45	11
Version 1	Well-watered	I002	45	12
Version 1	Well-watered	I002	45	13
Version 1	Well-watered	I002	45	14
Version 2	Drought	I003	45	22
Version 2	Drought	I003	45	23
Version 2	Drought	I003	45	24
Version 2	Drought	I003	45	25
Version 2	Drought	I003	45	26
Version 2	Well-watered	I003	45	32
Version 2	Well-watered	I003	45	33
Version 2	Well-watered	I003	45	34
Version 2	Well-watered	I003	45	35
Version 2	Well-watered	I003	45	36
Version 1	Drought	I004	47	1
Version 1	Drought	I004	47	2
Version 1	Drought	I004	47	3
Version 1	Drought	I004	47	4
Version 1	Drought	I004	47	5
Version 1	Well-watered	I002	47	11
Version 1	Well-watered	I002	47	12
Version 1	Well-watered	I002	47	13
Version 1	Well-watered	I002	47	14
Version 1	Well-watered	I002	47	15
Version 2	Drought	I003	47	22
Version 2	Drought	I003	47	23
Version 2	Drought	I003	47	24
Version 2	Drought	I003	47	25
Version 2	Drought	I003	47	26
Version 2	Well-watered	I003	47	32
Version 2	Well-watered	I003	47	33
Version 2	Well-watered	I003	47	34
Version 2	Well-watered	I003	47	35
Version 2	Well-watered	I003	47	36
Version 2	Drought	I006	49	22
Version 2	Drought	I006	49	23
Version 2	Drought	I006	49	24
Version 2	Drought	I006	49	25
Version 2	Drought	I006	49	26
Version 2	Well-watered	I004	49	32
Version 2	Well-watered	I004	49	33
Version 2	Well-watered	I004	49	34
Version 2	Well-watered	I004	49	35
Version 2	Well-watered	I004	49	36
Version 2	Drought	I002	51	1
Version 2	Drought	I002	51	2
Version 2	Well-watered	I001	51	11
Version 2	Well-watered	I001	51	12
Version 2	Well-watered	I001	51	13
Version 2	Drought	I006	51	22
Version 2	Drought	I006	51	23
Version 2	Drought	I006	51	24
Version 2	Drought	I006	51	25
Version 2	Drought	I006	51	26
Version 2	Well-watered	I004	51	32
Version 2	Well-watered	I004	51	33
Version 2	Well-watered	I004	51	34
Version 2	Well-watered	I004	51	35
Version 2	Well-watered	I004	51	36
Version 1	Drought	I002	53	1
Version 1	Drought	I002	53	2
Version 1	Drought	I002	53	3
Version 1	Drought	I002	53	4
Version 1	Well-watered	I001	53	11
Version 1	Well-watered	I001	53	12
Version 1	Well-watered	I001	53	13
Version 1	Well-watered	I001	53	14
Version 2	Drought	I006	53	22
Version 2	Drought	I006	53	23
Version 2	Drought	I006	53	24
Version 2	Drought	I006	53	25
Version 2	Drought	I006	53	26
Version 2	Well-watered	I004	53	32
Version 2	Well-watered	I004	53	33
Version 2	Well-watered	I004	53	34
Version 2	Well-watered	I004	53	35
Version 2	Well-watered	I004	53	36
Version 1	Drought	I002	55	1
Version 1	Drought	I002	55	2
Version 1	Drought	I002	55	3
Version 1	Drought	I002	55	4
Version 1	Drought	I002	55	5
Version 1	Well-watered	I001	55	11
Version 1	Well-watered	I001	55	12
Version 1	Well-watered	I001	55	13
Version 1	Well-watered	I001	55	14
Version 1	Well-watered	I001	55	15
Version 2	Drought	I006	55	22
Version 2	Drought	I006	55	23
Version 2	Drought	I006	55	24
Version 2	Drought	I006	55	25
Version 2	Drought	I006	55	26
Version 2	Well-watered	I004	55	32
Version 2	Well-watered	I004	55	33
Version 2	Well-watered	I004	55	34
Version 2	Well-watered	I004	55	35
Version 2	Well-watered	I004	55	36
Version 2	Drought	I002	57	22
Version 2	Drought	I002	57	23
Version 2	Drought	I002	57	24
Version 2	Drought	I002	57	25
Version 2	Drought	I002	57	26
Version 2	Well-watered	I005	57	32
Version 2	Well-watered	I005	57	33
Version 2	Well-watered	I005	57	34
Version 2	Well-watered	I005	57	35
Version 2	Well-watered	I005	57	36
Version 2	Drought	I006	59	1
Version 2	Drought	I006	59	2
Version 2	Well-watered	I005	59	11
Version 2	Well-watered	I005	59	12
Version 2	Drought	I002	59	22
Version 2	Drought	I002	59	23
Version 2	Drought	I002	59	24
Version 2	Drought	I002	59	25
Version 2	Drought	I002	59	26
Version 2	Well-watered	I005	59	32
Version 2	Well-watered	I005	59	33
Version 2	Well-watered	I005	59	34
Version 2	Well-watered	I005	59	35
Version 2	Well-watered	I005	59	36
Version 1	Drought	I006	61	1
Version 1	Drought	I006	61	2
Version 1	Drought	I006	61	3
Version 1	Drought	I006	61	4
Version 1	Well-watered	I005	61	11
Version 1	Well-watered	I005	61	12
Version 1	Well-watered	I005	61	13
Version 2	Drought	I002	61	22
Version 2	Drought	I002	61	23
Version 2	Drought	I002	61	24
Version 2	Drought	I002	61	25
Version 2	Drought	I002	61	26
Version 2	Well-watered	I005	61	32
Version 2	Well-watered	I005	61	33
Version 2	Well-watered	I005	61	34
Version 2	Well-watered	I005	61	35
Version 2	Well-watered	I005	61	36
Version 1	Drought	I006	63	1
Version 1	Drought	I006	63	2
Version 1	Drought	I006	63	3
Version 1	Drought	I006	63	4
Version 1	Drought	I006	63	5
Version 1	Well-watered	I005	63	11
Version 1	Well-watered	I005	63	12
Version 1	Well-watered	I005	63	13
Version 1	Well-watered	I005	63	14
Version 1	Well-watered	I005	63	15
Version 2	Drought	I002	63	22
Version 2	Drought	I002	63	23
Version 2	Drought	I002	63	24
Version 2	Drought	I002	63	25
Version 2	Drought	I002	63	26
Version 2	Well-watered	I005	63	32
Version 2	Well-watered	I005	63	33
Version 2	Well-watered	I005	63	34
Version 2	Well-watered	I005	63	35
Version 2	Well-watered	I005	63	36
Version 2	Drought	I001	65	22
Version 2	Drought	I001	65	23
Version 2	Drought	I001	65	24
Version 2	Drought	I001	65	25
Version 2	Drought	I001	65	26
Version 2	Well-watered	I002	65	32
Version 2	Well-watered	I002	65	33
Version 2	Well-watered	I002	65	34
Version 2	Well-watered	I002	65	35
Version 2	Well-watered	I002	65	36
Version 2	Drought	I003	67	1
Version 2	Drought	I003	67	2
Version 2	Well-watered	I003	67	11
Version 2	Well-watered	I003	67	12
Version 2	Well-watered	I003	67	13
Version 2	Drought	I001	67	22
Version 2	Drought	I001	67	23
Version 2	Drought	I001	67	24
Version 2	Drought	I001	67	25
Version 2	Drought	I001	67	26
Version 2	Well-watered	I002	67	32
Version 2	Well-watered	I002	67	33
Version 2	Well-watered	I002	67	34
Version 2	Well-watered	I002	67	35
Version 2	Well-watered	I002	67	36
Version 1	Drought	I003	69	1
Version 1	Drought	I003	69	2
Version 1	Drought	I003	69	3
Version 1	Drought	I003	69	4
Version 1	Well-watered	I003	69	11
Version 1	Well-watered	I003	69	12
Version 1	Well-watered	I003	69	13
Version 1	Well-watered	I003	69	14
Version 2	Drought	I001	69	22
Version 2	Drought	I001	69	23
Version 2	Drought	I001	69	24
Version 2	Drought	I001	69	25
Version 2	Drought	I001	69	26
Version 2	Well-watered	I002	69	32
Version 2	Well-watered	I002	69	33
Version 2	Well-watered	I002	69	34
Version 2	Well-watered	I002	69	35
Version 2	Well-watered	I002	69	36
Version 1	Drought	I003	71	1
Version 1	Drought	I003	71	2
Version 1	Drought	I003	71	3
Version 1	Drought	I003	71	4
Version 1	Drought	I003	71	5
Version 1	Well-watered	I003	71	11
Version 1	Well-watered	I003	71	12
Version 1	Well-watered	I003	71	13
Version 1	Well-watered	I003	71	14
Version 1	Well-watered	I003	71	15
Version 2	Drought	I001	71	22
Version 2	Drought	I001	71	23
Version 2	Drought	I001	71	24
Version 2	Drought	I001	71	25
Version 2	Drought	I001	71	26
Version 2	Well-watered	I002	71	32
Version 2	Well-watered	I002	71	33
Version 2	Well-watered	I002	71	34
Version 2	Well-watered	I002	71	35
Version 2	Well-watered	I002	71	36
Version 2	Drought	I004	73	22
Version 2	Drought	I004	73	23
Version 2	Drought	I004	73	24
Version 2	Drought	I004	73	25
Version 2	Drought	I004	73	26
Version 2	Well-watered	I001	73	32
Version 2	Well-watered	I001	73	33
Version 2	Well-watered	I001	73	34
Version 2	Well-watered	I001	73	35
Version 2	Well-watered	I001	73	36
Version 2	Drought	I001	75	1
Version 2	Drought	I001	75	2
Version 2	Well-watered	I006	75	11
Version 2	Well-watered	I006	75	12
Version 2	Drought	I004	75	22
Version 2	Drought	I004	75	23
Version 2	Drought	I004	75	24
Version 2	Drought	I004	75	25
Version 2	Drought	I004	75	26
Version 2	Well-watered	I001	75	32
Version 2	Well-watered	I001	75	33
Version 2	Well-watered	I001	75	34
Version 2	Well-watered	I001	75	35
Version 2	Well-watered	I001	75	36
Version 1	Drought	I001	77	1
Version 1	Drought	I001	77	2
Version 1	Drought	I001	77	3
Version 1	Drought	I001	77	4
Version 1	Well-watered	I006	77	11
Version 1	Well-watered	I006	77	12
Version 1	Well-watered	I006	77	13
Version 1	Well-watered	I006	77	14
Version 2	Drought	I004	77	22
Version 2	Drought	I004	77	23
Version 2	Drought	I004	77	24
Version 2	Drought	I004	77	25
Version 2	Drought	I004	77	26
Version 2	Well-watered	I001	77	32
Version 2	Well-watered	I001	77	33
Version 2	Well-watered	I001	77	34
Version 2	Well-watered	I001	77	35
Version 2	Well-watered	I001	77	36
Version 1	Drought	I001	79	1
Version 1	Drought	I001	79	2
Version 1	Drought	I001	79	3
Version 1	Drought	I001	79	4
Version 1	Drought	I001	79	5
Version 1	Well-watered	I006	79	11
Version 1	Well-watered	I006	79	12
Version 1	Well-watered	I006	79	13
Version 1	Well-watered	I006	79	14
Version 1	Well-watered	I006	79	15
Version 2	Drought	I004	79	22
Version 2	Drought	I004	79	23
Version 2	Drought	I004	79	24
Version 2	Drought	I004	79	25
Version 2	Drought	I004	79	26
Version 2	Well-watered	I001	79	32
Version 2	Well-watered	I001	79	33
Version 2	Well-watered	I001	79	34
Version 2	Well-watered	I001	79	35
Version 2	Well-watered	I001	79	36
Version 2	Drought	I005	81	22
Version 2	Drought	I005	81	23
Version 2	Drought	I005	81	24
Version 2	Drought	I005	81	25
Version 2	Drought	I005	81	26
Version 2	Well-watered	I006	81	32
Version 2	Well-watered	I006	81	33
Version 2	Well-watered	I006	81	34
Version 2	Well-watered	I006	81	35
Version 2	Well-watered	I006	81	36
Version 1	Drought	I005	83	1
Version 2	Drought	I005	83	2
Version 2	Well-watered	I004	83	11
Version 2	Well-watered	I004	83	12
Version 2	Well-watered	I004	83	13
Version 2	Drought	I005	83	22
Version 2	Drought	I005	83	23
Version 2	Drought	I005	83	24
Version 2	Drought	I005	83	25
Version 2	Drought	I005	83	26
Version 2	Well-watered	I006	83	32
Version 2	Well-watered	I006	83	33
Version 2	Well-watered	I006	83	34
Version 2	Well-watered	I006	83	35
Version 2	Well-watered	I006	83	36
Version 2	Drought	I005	85	1
Version 1	Drought	I005	85	2
Version 1	Drought	I005	85	3
Version 1	Drought	I005	85	4
Version 1	Well-watered	I004	85	11
Version 1	Well-watered	I004	85	12
Version 1	Well-watered	I004	85	13
Version 1	Well-watered	I004	85	14
Version 2	Drought	I005	85	22
Version 2	Drought	I005	85	23
Version 2	Drought	I005	85	24
Version 2	Drought	I005	85	25
Version 2	Drought	I005	85	26
Version 2	Well-watered	I006	85	32
Version 2	Well-watered	I006	85	33
Version 2	Well-watered	I006	85	34
Version 2	Well-watered	I006	85	35
Version 2	Well-watered	I006	85	36
Version 1	Drought	I005	87	1
Version 1	Drought	I005	87	2
Version 1	Drought	I005	87	3
Version 1	Drought	I005	87	4
Version 1	Drought	I005	87	5
Version 1	Well-watered	I004	87	11
Version 1	Well-watered	I004	87	12
Version 1	Well-watered	I004	87	13
Version 1	Well-watered	I004	87	14
Version 1	Well-watered	I004	87	15
Version 2	Drought	I005	87	22
Version 2	Drought	I005	87	23
Version 2	Drought	I005	87	24
Version 2	Drought	I005	87	25
Version 2	Drought	I005	87	26
Version 2	Well-watered	I006	87	32
Version 2	Well-watered	I006	87	33
Version 2	Well-watered	I006	87	34
Version 2	Well-watered	I006	87	35
Version 2	Well-watered	I006	87	36
Version 2	Drought	I003	89	22
Version 2	Drought	I003	89	23
Version 2	Drought	I003	89	24
Version 2	Drought	I003	89	25
Version 2	Drought	I003	89	26
Version 2	Well-watered	I004	89	32
Version 2	Well-watered	I004	89	33
Version 2	Well-watered	I004	89	34
Version 2	Well-watered	I004	89	35
Version 2	Well-watered	I004	89	36
Version 2	Drought	I002	91	1
Version 2	Drought	I002	91	2
Version 2	Well-watered	I002	91	11
Version 2	Well-watered	I002	91	12
Version 2	Drought	I003	91	22
Version 2	Drought	I003	91	23
Version 2	Drought	I003	91	24
Version 2	Drought	I003	91	25
Version 2	Drought	I003	91	26
Version 2	Well-watered	I004	91	32
Version 2	Well-watered	I004	91	33
Version 2	Well-watered	I004	91	34
Version 2	Well-watered	I004	91	35
Version 2	Well-watered	I004	91	36
Version 1	Drought	I002	93	1
Version 1	Drought	I002	93	2
Version 1	Drought	I002	93	3
Version 1	Drought	I002	93	4
Version 1	Well-watered	I002	93	11
Version 1	Well-watered	I002	93	12
Version 1	Well-watered	I002	93	13
Version 2	Drought	I003	93	22
Version 2	Drought	I003	93	23
Version 2	Drought	I003	93	24
Version 2	Drought	I003	93	25
Version 2	Drought	I003	93	26
Version 2	Well-watered	I004	93	32
Version 2	Well-watered	I004	93	33
Version 2	Well-watered	I004	93	34
Version 2	Well-watered	I004	93	35
Version 2	Well-watered	I004	93	36
Version 1	Drought	I002	95	1
Version 1	Drought	I002	95	2
Version 1	Drought	I002	95	3
Version 1	Drought	I002	95	4
Version 1	Drought	I002	95	5
Version 1	Well-watered	I002	95	11
Version 1	Well-watered	I002	95	12
Version 1	Well-watered	I002	95	13
Version 1	Well-watered	I002	95	14
Version 1	Well-watered	I002	95	15
Version 2	Drought	I003	95	22
Version 2	Drought	I003	95	23
Version 2	Drought	I003	95	24
Version 2	Drought	I003	95	25
Version 2	Drought	I003	95	26
Version 2	Well-watered	I004	95	32
Version 2	Well-watered	I004	95	33
Version 2	Well-watered	I004	95	34
Version 2	Well-watered	I004	95	35
Version 2	Well-watered	I004	95	36
Version 2	Drought	I006	97	22
Version 2	Drought	I006	97	23
Version 2	Drought	I006	97	24
Version 2	Drought	I006	97	25
Version 2	Drought	I006	97	26
Version 2	Well-watered	I006	97	32
Version 2	Well-watered	I006	97	33
Version 2	Well-watered	I006	97	34
Version 2	Well-watered	I006	97	35
Version 2	Well-watered	I006	97	36
Version 2	Drought	I001	99	1
Version 2	Drought	I001	99	2
Version 2	Well-watered	I001	99	11
Version 2	Well-watered	I001	99	12
Version 2	Well-watered	I001	99	13
Version 2	Drought	I006	99	22
Version 2	Drought	I006	99	23
Version 2	Drought	I006	99	24
Version 2	Drought	I006	99	25
Version 2	Drought	I006	99	26
Version 2	Well-watered	I006	99	32
Version 2	Well-watered	I006	99	33
Version 2	Well-watered	I006	99	34
Version 2	Well-watered	I006	99	35
Version 2	Well-watered	I006	99	36
Version 1	Drought	I001	101	1
Version 1	Drought	I001	101	2
Version 1	Drought	I001	101	3
Version 1	Drought	I001	101	4
Version 1	Well-watered	I001	101	11
Version 1	Well-watered	I001	101	12
Version 1	Well-watered	I001	101	13
Version 1	Well-watered	I001	101	14
Version 2	Drought	I006	101	22
Version 2	Drought	I006	101	23
Version 2	Drought	I006	101	24
Version 2	Drought	I006	101	25
Version 2	Drought	I006	101	26
Version 2	Well-watered	I006	101	32
Version 2	Well-watered	I006	101	33
Version 2	Well-watered	I006	101	34
Version 2	Well-watered	I006	101	35
Version 2	Well-watered	I006	101	36
Version 1	Drought	I001	103	1
Version 1	Drought	I001	103	2
Version 1	Drought	I001	103	3
Version 1	Drought	I001	103	4
Version 1	Drought	I001	103	5
Version 1	Well-watered	I001	103	11
Version 1	Well-watered	I001	103	12
Version 1	Well-watered	I001	103	13
Version 1	Well-watered	I001	103	14
Version 1	Well-watered	I001	103	15
Version 2	Drought	I006	103	22
Version 2	Drought	I006	103	23
Version 2	Drought	I006	103	24
Version 2	Drought	I006	103	25
Version 2	Drought	I006	103	26
Version 2	Well-watered	I006	103	32
Version 2	Well-watered	I006	103	33
Version 2	Well-watered	I006	103	34
Version 2	Well-watered	I006	103	35
Version 2	Well-watered	I006	103	36
Version 2	Drought	I005	105	22
Version 2	Drought	I005	105	23
Version 2	Drought	I005	105	24
Version 2	Drought	I005	105	25
Version 2	Drought	I005	105	26
Version 2	Well-watered	I001	105	32
Version 2	Well-watered	I001	105	33
Version 2	Well-watered	I001	105	34
Version 2	Well-watered	I001	105	35
Version 2	Well-watered	I001	105	36
Version 2	Drought	I004	107	1
Version 2	Drought	I004	107	2
Version 2	Well-watered	I003	107	11
Version 2	Well-watered	I003	107	12
Version 2	Drought	I005	107	22
Version 2	Drought	I005	107	23
Version 2	Drought	I005	107	24
Version 2	Drought	I005	107	25
Version 2	Drought	I005	107	26
Version 2	Well-watered	I001	107	32
Version 2	Well-watered	I001	107	33
Version 2	Well-watered	I001	107	34
Version 2	Well-watered	I001	107	35
Version 2	Well-watered	I001	107	36
Version 1	Drought	I004	109	1
Version 1	Drought	I004	109	2
Version 1	Drought	I004	109	3
Version 1	Drought	I004	109	4
Version 1	Well-watered	I003	109	11
Version 1	Well-watered	I003	109	12
Version 1	Well-watered	I003	109	13
Version 2	Drought	I005	109	22
Version 2	Drought	I005	109	23
Version 2	Drought	I005	109	24
Version 2	Drought	I005	109	25
Version 2	Drought	I005	109	26
Version 2	Well-watered	I001	109	32
Version 2	Well-watered	I001	109	33
Version 2	Well-watered	I001	109	34
Version 2	Well-watered	I001	109	35
Version 2	Well-watered	I001	109	36
Version 1	Drought	I004	111	1
Version 1	Drought	I004	111	2
Version 1	Drought	I004	111	3
Version 1	Drought	I004	111	4
Version 1	Drought	I004	111	5
Version 1	Well-watered	I003	111	11
Version 1	Well-watered	I003	111	12
Version 1	Well-watered	I003	111	13
Version 1	Well-watered	I003	111	14
Version 1	Well-watered	I003	111	15
Version 2	Drought	I005	111	22
Version 2	Drought	I005	111	23
Version 2	Drought	I005	111	24
Version 2	Drought	I005	111	25
Version 2	Drought	I005	111	26
Version 2	Well-watered	I001	111	32
Version 2	Well-watered	I001	111	33
Version 2	Well-watered	I001	111	34
Version 2	Well-watered	I001	111	35
Version 2	Well-watered	I001	111	36
Version 2	Drought	I001	113	22
Version 2	Drought	I001	113	23
Version 2	Drought	I001	113	24
Version 2	Drought	I001	113	25
Version 2	Drought	I001	113	26
Version 2	Well-watered	I002	113	32
Version 2	Well-watered	I002	113	33
Version 2	Well-watered	I002	113	34
Version 2	Well-watered	I002	113	35
Version 2	Well-watered	I002	113	36
Version 2	Drought	I006	115	1
Version 2	Drought	I006	115	2
Version 2	Well-watered	I004	115	11
Version 2	Well-watered	I004	115	12
Version 2	Well-watered	I004	115	13
Version 2	Drought	I001	115	22
Version 2	Drought	I001	115	23
Version 2	Drought	I001	115	24
Version 2	Drought	I001	115	25
Version 2	Drought	I001	115	26
Version 2	Well-watered	I002	115	32
Version 2	Well-watered	I002	115	33
Version 2	Well-watered	I002	115	34
Version 2	Well-watered	I002	115	35
Version 2	Well-watered	I002	115	36
Version 1	Drought	I006	117	1
Version 1	Drought	I006	117	2
Version 1	Drought	I006	117	3
Version 1	Drought	I006	117	4
Version 1	Well-watered	I004	117	11
Version 1	Well-watered	I004	117	12
Version 1	Well-watered	I004	117	13
Version 1	Well-watered	I004	117	14
Version 2	Drought	I001	117	22
Version 2	Drought	I001	117	23
Version 2	Drought	I001	117	24
Version 2	Drought	I001	117	25
Version 2	Drought	I001	117	26
Version 2	Well-watered	I002	117	32
Version 2	Well-watered	I002	117	33
Version 2	Well-watered	I002	117	34
Version 2	Well-watered	I002	117	35
Version 2	Well-watered	I002	117	36
Version 1	Drought	I006	119	1
Version 1	Drought	I006	119	2
Version 1	Drought	I006	119	3
Version 1	Drought	I006	119	4
Version 1	Drought	I006	119	5
Version 1	Well-watered	I004	119	11
Version 1	Well-watered	I004	119	12
Version 1	Well-watered	I004	119	13
Version 1	Well-watered	I004	119	14
Version 1	Well-watered	I004	119	15
Version 2	Drought	I001	119	22
Version 2	Drought	I001	119	23
Version 2	Drought	I001	119	24
Version 2	Drought	I001	119	25
Version 2	Drought	I001	119	26
Version 2	Well-watered	I002	119	32
Version 2	Well-watered	I002	119	33
Version 2	Well-watered	I002	119	34
Version 2	Well-watered	I002	119	35
Version 2	Well-watered	I002	119	36
Version 2	Drought	I002	121	22
Version 2	Drought	I002	121	23
Version 2	Drought	I002	121	24
Version 2	Drought	I002	121	25
Version 2	Drought	I002	121	26
Version 2	Well-watered	I003	121	32
Version 2	Well-watered	I003	121	33
Version 2	Well-watered	I003	121	34
Version 2	Well-watered	I003	121	35
Version 2	Well-watered	I003	121	36
Version 2	Drought	I005	123	1
Version 2	Drought	I005	123	2
Version 2	Well-watered	I006	123	11
Version 2	Well-watered	I006	123	12
Version 2	Drought	I002	123	22
Version 2	Drought	I002	123	23
Version 2	Drought	I002	123	24
Version 2	Drought	I002	123	25
Version 2	Drought	I002	123	26
Version 2	Well-watered	I003	123	32
Version 2	Well-watered	I003	123	33
Version 2	Well-watered	I003	123	34
Version 2	Well-watered	I003	123	35
Version 2	Well-watered	I003	123	36
Version 1	Drought	I005	125	1
Version 1	Drought	I005	125	2
Version 1	Drought	I005	125	3
Version 1	Drought	I005	125	4
Version 1	Well-watered	I006	125	11
Version 1	Well-watered	I006	125	12
Version 1	Well-watered	I006	125	13
Version 2	Drought	I002	125	22
Version 2	Drought	I002	125	23
Version 2	Drought	I002	125	24
Version 2	Drought	I002	125	25
Version 2	Drought	I002	125	26
Version 2	Well-watered	I003	125	32
Version 2	Well-watered	I003	125	33
Version 2	Well-watered	I003	125	34
Version 2	Well-watered	I003	125	35
Version 2	Well-watered	I003	125	36
Version 1	Drought	I005	127	1
Version 1	Drought	I005	127	2
Version 1	Drought	I005	127	3
Version 1	Drought	I005	127	4
Version 1	Drought	I005	127	5
Version 1	Well-watered	I006	127	11
Version 1	Well-watered	I006	127	12
Version 1	Well-watered	I006	127	13
Version 1	Well-watered	I006	127	14
Version 1	Well-watered	I006	127	15
Version 2	Drought	I002	127	22
Version 2	Drought	I002	127	23
Version 2	Drought	I002	127	24
Version 2	Drought	I002	127	25
Version 2	Drought	I002	127	26
Version 2	Well-watered	I003	127	32
Version 2	Well-watered	I003	127	33
Version 2	Well-watered	I003	127	34
Version 2	Well-watered	I003	127	35
Version 2	Well-watered	I003	127	36
Version 2	Drought	I004	129	22
Version 2	Drought	I004	129	23
Version 2	Drought	I004	129	24
Version 2	Drought	I004	129	25
Version 2	Drought	I004	129	26
Version 2	Well-watered	I005	129	32
Version 2	Well-watered	I005	129	33
Version 2	Well-watered	I005	129	34
Version 2	Well-watered	I005	129	35
Version 2	Well-watered	I005	129	36
Version 2	Drought	I003	131	1
Version 2	Drought	I003	131	2
Version 2	Well-watered	I005	131	11
Version 2	Well-watered	I005	131	12
Version 2	Well-watered	I005	131	13
Version 2	Drought	I004	131	22
Version 2	Drought	I004	131	23
Version 2	Drought	I004	131	24
Version 2	Drought	I004	131	25
Version 2	Drought	I004	131	26
Version 2	Well-watered	I005	131	32
Version 2	Well-watered	I005	131	33
Version 2	Well-watered	I005	131	34
Version 2	Well-watered	I005	131	35
Version 2	Well-watered	I005	131	36
Version 1	Drought	I003	133	1
Version 1	Drought	I003	133	2
Version 1	Drought	I003	133	3
Version 1	Drought	I003	133	4
Version 1	Well-watered	I005	133	11
Version 1	Well-watered	I005	133	12
Version 1	Well-watered	I005	133	13
Version 1	Well-watered	I005	133	14
Version 2	Drought	I004	133	22
Version 2	Drought	I004	133	23
Version 2	Drought	I004	133	24
Version 2	Drought	I004	133	25
Version 2	Drought	I004	133	26
Version 2	Well-watered	I005	133	32
Version 2	Well-watered	I005	133	33
Version 2	Well-watered	I005	133	34
Version 2	Well-watered	I005	133	35
Version 2	Well-watered	I005	133	36
Version 1	Drought	I003	135	1
Version 1	Drought	I003	135	2
Version 1	Drought	I003	135	3
Version 1	Drought	I003	135	4
Version 1	Drought	I003	135	5
Version 1	Well-watered	I005	135	11
Version 1	Well-watered	I005	135	12
Version 1	Well-watered	I005	135	13
Version 1	Well-watered	I005	135	14
Version 1	Well-watered	I005	135	15
Version 2	Drought	I004	135	22
Version 2	Drought	I004	135	23
Version 2	Drought	I004	135	24
Version 2	Drought	I004	135	25
Version 2	Drought	I004	135	26
Version 2	Well-watered	I005	135	32
Version 2	Well-watered	I005	135	33
Version 2	Well-watered	I005	135	34
Version 2	Well-watered	I005	135	35
Version 2	Well-watered	I005	135	36
Version 2	Drought	H014	145	22
Version 2	Drought	H014	145	23
Version 2	Drought	H014	145	24
Version 2	Drought	H014	145	25
Version 2	Drought	H014	145	26
Version 2	Well-watered	H014	145	32
Version 2	Well-watered	H014	145	33
Version 2	Well-watered	H014	145	34
Version 2	Well-watered	H014	145	35
Version 2	Well-watered	H014	145	36
Version 2	Drought	H001	147	1
Version 2	Drought	H001	147	2
Version 2	Well-watered	H014	147	11
Version 2	Well-watered	H014	147	12
Version 2	Drought	H014	147	22
Version 2	Drought	H014	147	23
Version 2	Drought	H014	147	24
Version 2	Drought	H014	147	25
Version 2	Drought	H014	147	26
Version 2	Well-watered	H014	147	32
Version 2	Well-watered	H014	147	33
Version 2	Well-watered	H014	147	34
Version 2	Well-watered	H014	147	35
Version 2	Well-watered	H014	147	36
Version 1	Drought	H001	149	1
Version 1	Drought	H001	149	2
Version 1	Drought	H001	149	3
Version 1	Drought	H001	149	4
Version 1	Well-watered	H014	149	11
Version 1	Well-watered	H014	149	12
Version 1	Well-watered	H014	149	13
Version 2	Drought	H014	149	22
Version 2	Drought	H014	149	23
Version 2	Drought	H014	149	24
Version 2	Drought	H014	149	25
Version 2	Drought	H014	149	26
Version 2	Well-watered	H014	149	32
Version 2	Well-watered	H014	149	33
Version 2	Well-watered	H014	149	34
Version 2	Well-watered	H014	149	35
Version 2	Well-watered	H014	149	36
Version 1	Drought	H001	151	1
Version 1	Drought	H001	151	2
Version 1	Drought	H001	151	3
Version 1	Drought	H001	151	4
Version 1	Drought	H001	151	5
Version 1	Well-watered	H014	151	11
Version 1	Well-watered	H014	151	12
Version 1	Well-watered	H014	151	13
Version 1	Well-watered	H014	151	14
Version 1	Well-watered	H014	151	15
Version 2	Drought	H014	151	22
Version 2	Drought	H014	151	23
Version 2	Drought	H014	151	24
Version 2	Drought	H014	151	25
Version 2	Drought	H014	151	26
Version 2	Well-watered	H014	151	32
Version 2	Well-watered	H014	151	33
Version 2	Well-watered	H014	151	34
Version 2	Well-watered	H014	151	35
Version 2	Well-watered	H014	151	36
Version 2	Drought	H002	153	22
Version 2	Drought	H002	153	23
Version 2	Drought	H002	153	24
Version 2	Drought	H002	153	25
Version 2	Drought	H002	153	26
Version 2	Well-watered	H002	153	32
Version 2	Well-watered	H002	153	33
Version 2	Well-watered	H002	153	34
Version 2	Well-watered	H002	153	35
Version 2	Well-watered	H002	153	36
Version 2	Drought	H014	155	1
Version 2	Drought	H014	155	2
Version 2	Well-watered	H003	155	11
Version 2	Well-watered	H003	155	12
Version 2	Well-watered	H003	155	13
Version 2	Drought	H002	155	22
Version 2	Drought	H002	155	23
Version 2	Drought	H002	155	24
Version 2	Drought	H002	155	25
Version 2	Drought	H002	155	26
Version 2	Well-watered	H002	155	32
Version 2	Well-watered	H002	155	33
Version 2	Well-watered	H002	155	34
Version 2	Well-watered	H002	155	35
Version 2	Well-watered	H002	155	36
Version 1	Drought	H014	157	1
Version 1	Drought	H014	157	2
Version 1	Drought	H014	157	3
Version 1	Drought	H014	157	4
Version 1	Well-watered	H003	157	11
Version 1	Well-watered	H003	157	12
Version 1	Well-watered	H003	157	13
Version 1	Well-watered	H003	157	14
Version 2	Drought	H002	157	22
Version 2	Drought	H002	157	23
Version 2	Drought	H002	157	24
Version 2	Drought	H002	157	25
Version 2	Drought	H002	157	26
Version 2	Well-watered	H002	157	32
Version 2	Well-watered	H002	157	33
Version 2	Well-watered	H002	157	34
Version 2	Well-watered	H002	157	35
Version 2	Well-watered	H002	157	36
Version 1	Drought	H014	159	1
Version 1	Drought	H014	159	2
Version 1	Drought	H014	159	3
Version 1	Drought	H014	159	4
Version 1	Drought	H014	159	5
Version 1	Well-watered	H003	159	11
Version 1	Well-watered	H003	159	12
Version 1	Well-watered	H003	159	13
Version 1	Well-watered	H003	159	14
Version 1	Well-watered	H003	159	15
Version 2	Drought	H002	159	22
Version 2	Drought	H002	159	23
Version 2	Drought	H002	159	24
Version 2	Drought	H002	159	25
Version 2	Drought	H002	159	26
Version 2	Well-watered	H002	159	32
Version 2	Well-watered	H002	159	33
Version 2	Well-watered	H002	159	34
Version 2	Well-watered	H002	159	35
Version 2	Well-watered	H002	159	36
Version 2	Drought	H003	161	22
Version 2	Drought	H003	161	23
Version 2	Drought	H003	161	24
Version 2	Drought	H003	161	25
Version 2	Drought	H003	161	26
Version 2	Well-watered	H001	161	32
Version 2	Well-watered	H001	161	33
Version 2	Well-watered	H001	161	34
Version 2	Well-watered	H001	161	35
Version 2	Well-watered	H001	161	36
Version 2	Drought	H002	163	1
Version 2	Drought	H002	163	2
Version 2	Well-watered	H001	163	11
Version 2	Well-watered	H001	163	12
Version 2	Drought	H003	163	22
Version 2	Drought	H003	163	23
Version 2	Drought	H003	163	24
Version 2	Drought	H003	163	25
Version 2	Drought	H003	163	26
Version 2	Well-watered	H001	163	32
Version 2	Well-watered	H001	163	33
Version 2	Well-watered	H001	163	34
Version 2	Well-watered	H001	163	35
Version 2	Well-watered	H001	163	36
Version 1	Drought	H002	165	1
Version 1	Drought	H002	165	2
Version 1	Drought	H002	165	3
Version 1	Drought	H002	165	4
Version 1	Well-watered	H001	165	11
Version 1	Well-watered	H001	165	12
Version 1	Well-watered	H001	165	13
Version 2	Drought	H003	165	22
Version 2	Drought	H003	165	23
Version 2	Drought	H003	165	24
Version 2	Drought	H003	165	25
Version 2	Drought	H003	165	26
Version 2	Well-watered	H001	165	32
Version 2	Well-watered	H001	165	33
Version 2	Well-watered	H001	165	34
Version 2	Well-watered	H001	165	35
Version 2	Well-watered	H001	165	36
Version 1	Drought	H002	167	1
Version 1	Drought	H002	167	2
Version 1	Drought	H002	167	3
Version 1	Drought	H002	167	4
Version 1	Drought	H002	167	5
Version 1	Well-watered	H001	167	11
Version 1	Well-watered	H001	167	12
Version 1	Well-watered	H001	167	13
Version 1	Well-watered	H001	167	14
Version 1	Well-watered	H001	167	15
Version 2	Drought	H003	167	22
Version 2	Drought	H003	167	23
Version 2	Drought	H003	167	24
Version 2	Drought	H003	167	25
Version 2	Drought	H003	167	26
Version 2	Well-watered	H001	167	32
Version 2	Well-watered	H001	167	33
Version 2	Well-watered	H001	167	34
Version 2	Well-watered	H001	167	35
Version 2	Well-watered	H001	167	36
Version 2	Drought	H001	169	22
Version 2	Drought	H001	169	23
Version 2	Drought	H001	169	24
Version 2	Drought	H001	169	25
Version 2	Drought	H001	169	26
Version 2	Well-watered	H003	169	32
Version 2	Well-watered	H003	169	33
Version 2	Well-watered	H003	169	34
Version 2	Well-watered	H003	169	35
Version 2	Well-watered	H003	169	36
Version 2	Drought	H003	171	1
Version 2	Drought	H003	171	2
Version 2	Well-watered	H002	171	11
Version 2	Well-watered	H002	171	12
Version 2	Well-watered	H002	171	13
Version 2	Drought	H001	171	22
Version 2	Drought	H001	171	23
Version 2	Drought	H001	171	24
Version 2	Drought	H001	171	25
Version 2	Drought	H001	171	26
Version 2	Well-watered	H003	171	32
Version 2	Well-watered	H003	171	33
Version 2	Well-watered	H003	171	34
Version 2	Well-watered	H003	171	35
Version 2	Well-watered	H003	171	36
Version 1	Drought	H003	173	1
Version 1	Drought	H003	173	2
Version 1	Drought	H003	173	3
Version 1	Drought	H003	173	4
Version 1	Well-watered	H002	173	11
Version 1	Well-watered	H002	173	12
Version 1	Well-watered	H002	173	13
Version 1	Well-watered	H002	173	14
Version 2	Drought	H001	173	22
Version 2	Drought	H001	173	23
Version 2	Drought	H001	173	24
Version 2	Drought	H001	173	25
Version 2	Drought	H001	173	26
Version 2	Well-watered	H003	173	33
Version 2	Well-watered	H003	173	34
Version 2	Well-watered	H003	173	35
Version 2	Well-watered	H003	173	36

## Sheet: Supplemental Dataset S2
Genotype	RT Version	Treatment	Plant Number	Row
H013	Version 1	Well-watered	1	1
H013	Version 1	Well-watered	2	1
H013	Version 1	Well-watered	3	1
H013	Version 1	Well-watered	4	1
H013	Version 1	Well-watered	5	1
H008	Version 1	Well-watered	6	1
H008	Version 1	Well-watered	7	1
H008	Version 1	Well-watered	8	1
H008	Version 1	Well-watered	9	1
H008	Version 1	Well-watered	10	1
H007	Version 1	Well-watered	11	1
H007	Version 1	Well-watered	12	1
H007	Version 1	Well-watered	13	1
H007	Version 1	Well-watered	14	1
H007	Version 1	Well-watered	15	1
H006	Version 1	Well-watered	16	1
H006	Version 1	Well-watered	17	1
H006	Version 1	Well-watered	18	1
H006	Version 1	Well-watered	19	1
H006	Version 1	Well-watered	20	1
H010	Version 1	Well-watered	21	1
H010	Version 1	Well-watered	22	1
H010	Version 1	Well-watered	23	1
H010	Version 1	Well-watered	24	1
H010	Version 1	Well-watered	25	1
H002	Version 1	Well-watered	26	1
H002	Version 1	Well-watered	27	1
H002	Version 1	Well-watered	28	1
H002	Version 1	Well-watered	29	1
H002	Version 1	Well-watered	30	1
H012	Version 1	Well-watered	31	1
H012	Version 1	Well-watered	32	1
H012	Version 1	Well-watered	33	1
H012	Version 1	Well-watered	34	1
H012	Version 1	Well-watered	35	1
H004	Version 1	Well-watered	36	1
H004	Version 1	Well-watered	37	1
H004	Version 1	Well-watered	38	1
H004	Version 1	Well-watered	39	1
H004	Version 2	Well-watered	40	1
H014	Version 2	Well-watered	41	1
H014	Version 2	Well-watered	42	1
H014	Version 1	Well-watered	43	1
H014	Version 1	Well-watered	44	1
H014	Version 1	Well-watered	45	1
H005	Version 1	Well-watered	46	1
H005	Version 1	Well-watered	47	1
H005	Version 1	Well-watered	48	1
H005	Version 1	Well-watered	49	1
H005	Version 2	Well-watered	50	1
H011	Version 1	Well-watered	51	1
H011	Version 2	Well-watered	52	1
H011	Version 2	Well-watered	53	1
H011	Version 2	Well-watered	54	1
H011	Version 2	Well-watered	55	1
H009	Version 2	Well-watered	56	1
H009	Version 2	Well-watered	57	1
H009	Version 2	Well-watered	58	1
H009	Version 2	Well-watered	59	1
H009	Version 2	Well-watered	60	1
H004	Version 2	Well-watered	61	1
H004	Version 2	Well-watered	62	1
H004	Version 2	Well-watered	63	1
H004	Version 2	Well-watered	64	1
H004	Version 2	Well-watered	65	1
H006	Version 2	Well-watered	66	1
H006	Version 2	Well-watered	67	1
H006	Version 2	Well-watered	68	1
H006	Version 2	Well-watered	69	1
H006	Version 2	Well-watered	70	1
H011	Version 2	Well-watered	71	1
H011	Version 2	Well-watered	72	1
H011	Version 2	Well-watered	73	1
H011	Version 2	Well-watered	74	1
H011	Version 2	Well-watered	75	1
H007	Version 2	Well-watered	76	1
H007	Version 2	Well-watered	77	1
H007	Version 2	Well-watered	78	1
H007	Version 2	Well-watered	79	1
H007	Version 2	Well-watered	80	1
H010	Version 2	Well-watered	81	1
H010	Version 2	Well-watered	82	1
H010	Version 2	Well-watered	83	1
H010	Version 2	Well-watered	84	1
H010	Version 2	Well-watered	85	1
H002	Version 2	Well-watered	86	1
H002	Version 2	Well-watered	87	1
H002	Version 2	Well-watered	88	1
H002	Version 2	Well-watered	89	1
H002	Version 2	Well-watered	90	1
H012	Version 2	Well-watered	91	1
H012	Version 2	Well-watered	92	1
H012	Version 2	Well-watered	93	1
H012	Version 2	Well-watered	94	1
H012	Version 2	Well-watered	95	1
H005	Version 2	Well-watered	96	1
H005	Version 2	Well-watered	97	1
H005	Version 2	Well-watered	98	1
H005	Version 2	Well-watered	99	1
H005	Version 2	Well-watered	100	1
H008	Version 2	Well-watered	101	1
H008	Version 2	Well-watered	102	1
H008	Version 2	Well-watered	103	1
H008	Version 2	Well-watered	104	1
H008	Version 2	Well-watered	105	1
H014	Version 2	Well-watered	106	1
H014	Version 2	Well-watered	107	1
H014	Version 2	Well-watered	108	1
H014	Version 2	Well-watered	109	1
H014	Version 2	Well-watered	110	1
H013	Version 2	Well-watered	111	1
H013	Version 2	Well-watered	112	1
H013	Version 2	Well-watered	113	1
H013	Version 2	Well-watered	114	1
H013	Version 2	Well-watered	115	1
H009	Version 2	Well-watered	116	1
H009	Version 2	Well-watered	117	1
H009	Version 2	Well-watered	118	1
H009	Version 2	Well-watered	119	1
H009	Version 2	Well-watered	120	1
H013	Version 2	Well-watered	1	2
H013	Version 1	Well-watered	2	2
H013	Version 1	Well-watered	3	2
H013	Version 1	Well-watered	4	2
H013	Version 1	Well-watered	5	2
H008	Version 1	Well-watered	6	2
H008	Version 1	Well-watered	7	2
H008	Version 1	Well-watered	8	2
H008	Version 2	Well-watered	9	2
H008	Version 2	Well-watered	10	2
H007	Version 2	Well-watered	11	2
H007	Version 2	Well-watered	12	2
H007	Version 2	Well-watered	13	2
H007	Version 2	Well-watered	14	2
H007	Version 2	Well-watered	15	2
H006	Version 2	Well-watered	16	2
H006	Version 2	Well-watered	17	2
H006	Version 2	Well-watered	18	2
H006	Version 2	Well-watered	19	2
H006	Version 2	Well-watered	20	2
H010	Version 2	Well-watered	21	2
H010	Version 2	Well-watered	22	2
H010	Version 2	Well-watered	23	2
H010	Version 2	Well-watered	24	2
H010	Version 2	Well-watered	25	2
H002	Version 2	Well-watered	26	2
H002	Version 2	Well-watered	27	2
H002	Version 2	Well-watered	28	2
H002	Version 2	Well-watered	29	2
H002	Version 2	Well-watered	30	2
H012	Version 2	Well-watered	31	2
H012	Version 2	Well-watered	32	2
H012	Version 2	Well-watered	33	2
H012	Version 2	Well-watered	34	2
H012	Version 2	Well-watered	35	2
H004	Version 2	Well-watered	36	2
H004	Version 2	Well-watered	37	2
H004	Version 2	Well-watered	38	2
H004	Version 2	Well-watered	39	2
H004	Version 2	Well-watered	40	2
H014	Version 2	Well-watered	41	2
H014	Version 2	Well-watered	42	2
H014	Version 2	Well-watered	43	2
H014	Version 2	Well-watered	44	2
H014	Version 2	Well-watered	45	2
H005	Version 2	Well-watered	46	2
H005	Version 2	Well-watered	47	2
H005	Version 2	Well-watered	48	2
H005	Version 2	Well-watered	49	2
H005	Version 2	Well-watered	50	2
H011	Version 2	Well-watered	51	2
H011	Version 2	Well-watered	52	2
H011	Version 2	Well-watered	53	2
H011	Version 2	Well-watered	54	2
H011	Version 2	Well-watered	55	2
H009	Version 2	Well-watered	56	2
H009	Version 2	Well-watered	57	2
H009	Version 2	Well-watered	58	2
H009	Version 2	Well-watered	59	2
H009	Version 2	Well-watered	60	2
H004	Version 2	Well-watered	61	2
H004	Version 2	Well-watered	62	2
H004	Version 2	Well-watered	63	2
H004	Version 2	Well-watered	64	2
H004	Version 2	Well-watered	65	2
H006	Version 2	Well-watered	66	2
H006	Version 2	Well-watered	67	2
H006	Version 2	Well-watered	68	2
H006	Version 2	Well-watered	69	2
H006	Version 2	Well-watered	70	2
H011	Version 2	Well-watered	71	2
H011	Version 2	Well-watered	72	2
H011	Version 2	Well-watered	73	2
H011	Version 2	Well-watered	74	2
H011	Version 2	Well-watered	75	2
H007	Version 2	Well-watered	76	2
H007	Version 2	Well-watered	77	2
H007	Version 2	Well-watered	78	2
H007	Version 2	Well-watered	79	2
H007	Version 2	Well-watered	80	2
H010	Version 2	Well-watered	81	2
H010	Version 2	Well-watered	82	2
H010	Version 2	Well-watered	83	2
H010	Version 2	Well-watered	84	2
H010	Version 2	Well-watered	85	2
H002	Version 2	Well-watered	86	2
H002	Version 2	Well-watered	87	2
H002	Version 2	Well-watered	88	2
H002	Version 2	Well-watered	89	2
H002	Version 2	Well-watered	90	2
H012	Version 2	Well-watered	91	2
H012	Version 2	Well-watered	92	2
H012	Version 2	Well-watered	93	2
H012	Version 2	Well-watered	94	2
H012	Version 2	Well-watered	95	2
H005	Version 2	Well-watered	96	2
H005	Version 2	Well-watered	97	2
H005	Version 2	Well-watered	98	2
H005	Version 1	Well-watered	99	2
H005	Version 1	Well-watered	100	2
H008	Version 1	Well-watered	101	2
H008	Version 1	Well-watered	102	2
H008	Version 1	Well-watered	103	2
H008	Version 1	Well-watered	104	2
H008	Version 1	Well-watered	105	2
H014	Version 1	Well-watered	106	2
H014	Version 1	Well-watered	107	2
H014	Version 1	Well-watered	108	2
H014	Version 1	Well-watered	109	2
H014	Version 1	Well-watered	110	2
H013	Version 1	Well-watered	111	2
H013	Version 1	Well-watered	112	2
H013	Version 1	Well-watered	113	2
H013	Version 1	Well-watered	114	2
H013	Version 1	Well-watered	115	2
H009	Version 1	Well-watered	116	2
H009	Version 1	Well-watered	117	2
H009	Version 1	Well-watered	118	2
H009	Version 1	Well-watered	119	2
H009	Version 1	Well-watered	120	2
H013	Version 1	Well-watered	1	3
H013	Version 2	Well-watered	2	3
H013	Version 2	Well-watered	3	3
H013	Version 2	Well-watered	4	3
H013	Version 2	Well-watered	5	3
H008	Version 1	Well-watered	6	3
H008	Version 2	Well-watered	7	3
H008	Version 2	Well-watered	8	3
H008	Version 2	Well-watered	9	3
H008	Version 2	Well-watered	10	3
H007	Version 2	Well-watered	11	3
H007	Version 2	Well-watered	12	3
H007	Version 2	Well-watered	13	3
H007	Version 2	Well-watered	14	3
H007	Version 2	Well-watered	15	3
H006	Version 2	Well-watered	16	3
H006	Version 2	Well-watered	17	3
H006	Version 2	Well-watered	18	3
H006	Version 2	Well-watered	19	3
H006	Version 2	Well-watered	20	3
H010	Version 2	Well-watered	21	3
H010	Version 2	Well-watered	22	3
H010	Version 2	Well-watered	23	3
H010	Version 2	Well-watered	24	3
H010	Version 2	Well-watered	25	3
H002	Version 2	Well-watered	26	3
H002	Version 2	Well-watered	27	3
H002	Version 2	Well-watered	28	3
H002	Version 2	Well-watered	29	3
H002	Version 2	Well-watered	30	3
H012	Version 2	Well-watered	31	3
H012	Version 2	Well-watered	32	3
H012	Version 2	Well-watered	33	3
H012	Version 2	Well-watered	34	3
H012	Version 2	Well-watered	35	3
H004	Version 2	Well-watered	36	3
H004	Version 2	Well-watered	37	3
H004	Version 2	Well-watered	38	3
H004	Version 2	Well-watered	39	3
H004	Version 2	Well-watered	40	3
H014	Version 2	Well-watered	41	3
H014	Version 2	Well-watered	42	3
H014	Version 2	Well-watered	43	3
H014	Version 2	Well-watered	44	3
H014	Version 2	Well-watered	45	3
H005	Version 2	Well-watered	46	3
H005	Version 2	Well-watered	47	3
H005	Version 2	Well-watered	48	3
H005	Version 2	Well-watered	49	3
H005	Version 2	Well-watered	50	3
H011	Version 2	Well-watered	51	3
H011	Version 2	Well-watered	52	3
H011	Version 2	Well-watered	53	3
H011	Version 2	Well-watered	54	3
H011	Version 2	Well-watered	55	3
H009	Version 2	Well-watered	56	3
H009	Version 2	Well-watered	57	3
H009	Version 2	Well-watered	58	3
H009	Version 2	Well-watered	59	3
H009	Version 2	Well-watered	60	3
H004	Version 2	Well-watered	61	3
H004	Version 2	Well-watered	62	3
H004	Version 2	Well-watered	63	3
H004	Version 2	Well-watered	64	3
H004	Version 2	Well-watered	65	3
H006	Version 2	Well-watered	66	3
H006	Version 2	Well-watered	67	3
H006	Version 2	Well-watered	68	3
H006	Version 2	Well-watered	69	3
H006	Version 2	Well-watered	70	3
H011	Version 2	Well-watered	71	3
H011	Version 2	Well-watered	72	3
H011	Version 2	Well-watered	73	3
H011	Version 2	Well-watered	74	3
H011	Version 2	Well-watered	75	3
H007	Version 2	Well-watered	76	3
H007	Version 2	Well-watered	77	3
H007	Version 2	Well-watered	78	3
H007	Version 2	Well-watered	79	3
H007	Version 2	Well-watered	80	3
H010	Version 2	Well-watered	81	3
H010	Version 2	Well-watered	82	3
H010	Version 2	Well-watered	83	3
H010	Version 2	Well-watered	84	3
H010	Version 2	Well-watered	85	3
H002	Version 2	Well-watered	86	3
H002	Version 2	Well-watered	87	3
H002	Version 2	Well-watered	88	3
H002	Version 2	Well-watered	89	3
H002	Version 2	Well-watered	90	3
H012	Version 2	Well-watered	91	3
H012	Version 2	Well-watered	92	3
H012	Version 2	Well-watered	93	3
H012	Version 2	Well-watered	94	3
H012	Version 2	Well-watered	95	3
H005	Version 2	Well-watered	96	3
H005	Version 2	Well-watered	97	3
H005	Version 2	Well-watered	98	3
H005	Version 2	Well-watered	99	3
H005	Version 2	Well-watered	100	3
H008	Version 2	Well-watered	101	3
H008	Version 2	Well-watered	102	3
H008	Version 2	Well-watered	103	3
H008	Version 2	Well-watered	104	3
H008	Version 2	Well-watered	105	3
H014	Version 2	Well-watered	106	3
H014	Version 2	Well-watered	107	3
H014	Version 2	Well-watered	108	3
H014	Version 2	Well-watered	109	3
H014	Version 2	Well-watered	110	3
H013	Version 2	Well-watered	111	3
H013	Version 2	Well-watered	112	3
H013	Version 2	Well-watered	113	3
H013	Version 2	Well-watered	114	3
H013	Version 2	Well-watered	115	3
H009	Version 2	Well-watered	116	3
H009	Version 1	Well-watered	117	3
H009	Version 1	Well-watered	118	3
H009	Version 1	Well-watered	119	3
H009	Version 2	Well-watered	120	3
H013	Version 1	Well-watered	1	4
H013	Version 2	Well-watered	2	4
H013	Version 2	Well-watered	3	4
H013	Version 2	Well-watered	4	4
H013	Version 2	Well-watered	5	4
H008	Version 2	Well-watered	6	4
H008	Version 2	Well-watered	7	4
H008	Version 2	Well-watered	8	4
H008	Version 2	Well-watered	9	4
H008	Version 2	Well-watered	10	4
H007	Version 2	Well-watered	11	4
H007	Version 2	Well-watered	12	4
H007	Version 2	Well-watered	13	4
H007	Version 2	Well-watered	14	4
H007	Version 2	Well-watered	15	4
H006	Version 2	Well-watered	16	4
H006	Version 2	Well-watered	17	4
H006	Version 2	Well-watered	18	4
H006	Version 2	Well-watered	19	4
H006	Version 2	Well-watered	20	4
H010	Version 2	Well-watered	21	4
H010	Version 2	Well-watered	22	4
H010	Version 2	Well-watered	23	4
H010	Version 2	Well-watered	24	4
H010	Version 2	Well-watered	25	4
H002	Version 2	Well-watered	26	4
H002	Version 2	Well-watered	27	4
H002	Version 2	Well-watered	28	4
H002	Version 2	Well-watered	29	4
H002	Version 2	Well-watered	30	4
H012	Version 2	Well-watered	31	4
H012	Version 2	Well-watered	32	4
H012	Version 2	Well-watered	33	4
H012	Version 2	Well-watered	34	4
H012	Version 2	Well-watered	35	4
H004	Version 2	Well-watered	36	4
H004	Version 2	Well-watered	37	4
H004	Version 2	Well-watered	38	4
H004	Version 2	Well-watered	39	4
H004	Version 2	Well-watered	40	4
H014	Version 2	Well-watered	41	4
H014	Version 2	Well-watered	42	4
H014	Version 2	Well-watered	43	4
H014	Version 2	Well-watered	44	4
H014	Version 2	Well-watered	45	4
H005	Version 2	Well-watered	46	4
H005	Version 2	Well-watered	47	4
H005	Version 2	Well-watered	48	4
H005	Version 2	Well-watered	49	4
H005	Version 2	Well-watered	50	4
H011	Version 2	Well-watered	51	4
H011	Version 2	Well-watered	52	4
H011	Version 2	Well-watered	53	4
H011	Version 2	Well-watered	54	4
H011	Version 2	Well-watered	55	4
H009	Version 2	Well-watered	56	4
H009	Version 2	Well-watered	57	4
H009	Version 2	Well-watered	58	4
H009	Version 2	Well-watered	59	4
H009	Version 2	Well-watered	60	4
H004	Version 2	Well-watered	61	4
H004	Version 2	Well-watered	62	4
H004	Version 2	Well-watered	63	4
H004	Version 2	Well-watered	64	4
H004	Version 2	Well-watered	65	4
H006	Version 2	Well-watered	66	4
H006	Version 2	Well-watered	67	4
H006	Version 2	Well-watered	68	4
H006	Version 2	Well-watered	69	4
H006	Version 2	Well-watered	70	4
H011	Version 2	Well-watered	71	4
H011	Version 2	Well-watered	72	4
H011	Version 2	Well-watered	73	4
H011	Version 2	Well-watered	74	4
H011	Version 2	Well-watered	75	4
H007	Version 2	Well-watered	76	4
H007	Version 2	Well-watered	77	4
H007	Version 2	Well-watered	78	4
H007	Version 2	Well-watered	79	4
H007	Version 2	Well-watered	80	4
H010	Version 2	Well-watered	81	4
H010	Version 2	Well-watered	82	4
H010	Version 2	Well-watered	83	4
H010	Version 2	Well-watered	84	4
H010	Version 2	Well-watered	85	4
H002	Version 2	Well-watered	86	4
H002	Version 2	Well-watered	87	4
H002	Version 2	Well-watered	88	4
H002	Version 2	Well-watered	89	4
H002	Version 2	Well-watered	90	4
H012	Version 2	Well-watered	91	4
H012	Version 2	Well-watered	92	4
H012	Version 2	Well-watered	93	4
H012	Version 2	Well-watered	94	4
H012	Version 2	Well-watered	95	4
H005	Version 2	Well-watered	96	4
H005	Version 2	Well-watered	97	4
H005	Version 2	Well-watered	98	4
H005	Version 2	Well-watered	99	4
H005	Version 1	Well-watered	100	4
H008	Version 1	Well-watered	101	4
H008	Version 1	Well-watered	102	4
H008	Version 1	Well-watered	103	4
H008	Version 1	Well-watered	104	4
H008	Version 1	Well-watered	105	4
H014	Version 1	Well-watered	106	4
H014	Version 1	Well-watered	107	4
H014	Version 1	Well-watered	108	4
H014	Version 1	Well-watered	109	4
H014	Version 1	Well-watered	110	4
H013	Version 1	Well-watered	111	4
H013	Version 1	Well-watered	112	4
H013	Version 1	Well-watered	113	4
H013	Version 1	Well-watered	114	4
H013	Version 1	Well-watered	115	4
H009	Version 1	Well-watered	116	4
H009	Version 1	Well-watered	117	4
H009	Version 1	Well-watered	118	4
H009	Version 1	Well-watered	119	4
H013	Version 1	Well-watered	1	5
H013	Version 2	Well-watered	2	5
H013	Version 2	Well-watered	3	5
H013	Version 2	Well-watered	4	5
H013	Version 1	Well-watered	5	5
H008	Version 1	Well-watered	6	5
H008	Version 1	Well-watered	7	5
H008	Version 1	Well-watered	8	5
H008	Version 1	Well-watered	9	5
H008	Version 1	Well-watered	10	5
H007	Version 1	Well-watered	11	5
H007	Version 1	Well-watered	12	5
H007	Version 1	Well-watered	13	5
H007	Version 1	Well-watered	14	5
H007	Version 2	Well-watered	15	5
H006	Version 2	Well-watered	16	5
H006	Version 2	Well-watered	17	5
H006	Version 2	Well-watered	18	5
H006	Version 2	Well-watered	19	5
H006	Version 2	Well-watered	20	5
H010	Version 2	Well-watered	21	5
H010	Version 2	Well-watered	22	5
H010	Version 2	Well-watered	23	5
H010	Version 2	Well-watered	24	5
H010	Version 2	Well-watered	25	5
H002	Version 2	Well-watered	26	5
H002	Version 2	Well-watered	27	5
H002	Version 2	Well-watered	28	5
H002	Version 2	Well-watered	29	5
H002	Version 2	Well-watered	30	5
H012	Version 2	Well-watered	31	5
H012	Version 2	Well-watered	32	5
H012	Version 2	Well-watered	33	5
H012	Version 2	Well-watered	34	5
H012	Version 2	Well-watered	35	5
H004	Version 2	Well-watered	36	5
H004	Version 2	Well-watered	37	5
H004	Version 2	Well-watered	38	5
H004	Version 2	Well-watered	39	5
H004	Version 2	Well-watered	40	5
H014	Version 2	Well-watered	41	5
H014	Version 2	Well-watered	42	5
H014	Version 2	Well-watered	43	5
H014	Version 2	Well-watered	44	5
H014	Version 2	Well-watered	45	5
H005	Version 2	Well-watered	46	5
H005	Version 2	Well-watered	47	5
H005	Version 2	Well-watered	48	5
H005	Version 2	Well-watered	49	5
H005	Version 2	Well-watered	50	5
H011	Version 2	Well-watered	51	5
H011	Version 2	Well-watered	52	5
H011	Version 2	Well-watered	53	5
H011	Version 2	Well-watered	54	5
H011	Version 2	Well-watered	55	5
H009	Version 2	Well-watered	56	5
H009	Version 2	Well-watered	57	5
H009	Version 2	Well-watered	58	5
H009	Version 2	Well-watered	59	5
H009	Version 2	Well-watered	60	5
H004	Version 2	Well-watered	61	5
H004	Version 2	Well-watered	62	5
H004	Version 2	Well-watered	63	5
H004	Version 2	Well-watered	64	5
H004	Version 2	Well-watered	65	5
H006	Version 2	Well-watered	66	5
H006	Version 2	Well-watered	67	5
H006	Version 2	Well-watered	68	5
H006	Version 2	Well-watered	69	5
H006	Version 2	Well-watered	70	5
H011	Version 2	Well-watered	71	5
H011	Version 2	Well-watered	72	5
H011	Version 2	Well-watered	73	5
H011	Version 2	Well-watered	74	5
H011	Version 2	Well-watered	75	5
H007	Version 2	Well-watered	76	5
H007	Version 2	Well-watered	77	5
H007	Version 2	Well-watered	78	5
H007	Version 2	Well-watered	79	5
H007	Version 2	Well-watered	80	5
H010	Version 2	Well-watered	81	5
H010	Version 2	Well-watered	82	5
H010	Version 2	Well-watered	83	5
H010	Version 2	Well-watered	84	5
H010	Version 2	Well-watered	85	5
H002	Version 2	Well-watered	86	5
H002	Version 2	Well-watered	87	5
H002	Version 2	Well-watered	88	5
H002	Version 2	Well-watered	89	5
H002	Version 2	Well-watered	90	5
H012	Version 2	Well-watered	91	5
H012	Version 2	Well-watered	92	5
H012	Version 2	Well-watered	93	5
H012	Version 2	Well-watered	94	5
H012	Version 2	Well-watered	95	5
H005	Version 2	Well-watered	96	5
H005	Version 2	Well-watered	97	5
H005	Version 2	Well-watered	98	5
H005	Version 2	Well-watered	99	5
H005	Version 2	Well-watered	100	5
H008	Version 1	Well-watered	101	5
H008	Version 1	Well-watered	102	5
H008	Version 1	Well-watered	103	5
H008	Version 1	Well-watered	104	5
H008	Version 1	Well-watered	105	5
H014	Version 1	Well-watered	106	5
H014	Version 1	Well-watered	107	5
H014	Version 1	Well-watered	108	5
H014	Version 1	Well-watered	109	5
H014	Version 1	Well-watered	110	5
H013	Version 1	Well-watered	111	5
H013	Version 1	Well-watered	112	5
H013	Version 1	Well-watered	113	5
H013	Version 1	Well-watered	114	5
H013	Version 1	Well-watered	115	5
H009	Version 1	Well-watered	116	5
H009	Version 1	Well-watered	117	5
H009	Version 1	Well-watered	118	5
H009	Version 1	Well-watered	119	5
H008	Version 1	Water-limited	1	11
H008	Version 1	Water-limited	2	11
H008	Version 1	Water-limited	3	11
H008	Version 1	Water-limited	4	11
H008	Version 1	Water-limited	5	11
H011	Version 1	Water-limited	6	11
H011	Version 1	Water-limited	7	11
H011	Version 1	Water-limited	8	11
H011	Version 1	Water-limited	9	11
H011	Version 1	Water-limited	10	11
H012	Version 1	Water-limited	11	11
H012	Version 1	Water-limited	12	11
H012	Version 1	Water-limited	13	11
H012	Version 1	Water-limited	14	11
H012	Version 1	Water-limited	15	11
H002	Version 1	Water-limited	16	11
H002	Version 1	Water-limited	17	11
H002	Version 1	Water-limited	18	11
H002	Version 1	Water-limited	19	11
H002	Version 1	Water-limited	20	11
H013	Version 1	Water-limited	21	11
H013	Version 1	Water-limited	22	11
H013	Version 1	Water-limited	23	11
H013	Version 1	Water-limited	24	11
H013	Version 1	Water-limited	25	11
H009	Version 1	Water-limited	26	11
H009	Version 2	Water-limited	27	11
H009	Version 1	Water-limited	28	11
H009	Version 1	Water-limited	29	11
H009	Version 1	Water-limited	30	11
H007	Version 1	Water-limited	31	11
H007	Version 1	Water-limited	32	11
H007	Version 1	Water-limited	33	11
H007	Version 1	Water-limited	34	11
H007	Version 1	Water-limited	35	11
H014	Version 1	Water-limited	36	11
H014	Version 1	Water-limited	37	11
H014	Version 1	Water-limited	38	11
H014	Version 1	Water-limited	39	11
H014	Version 1	Water-limited	40	11
H010	Version 1	Water-limited	41	11
H010	Version 1	Water-limited	42	11
H010	Version 1	Water-limited	43	11
H010	Version 1	Water-limited	44	11
H010	Version 1	Water-limited	45	11
H006	Version 1	Water-limited	46	11
H006	Version 2	Water-limited	47	11
H006	Version 1	Water-limited	48	11
H006	Version 1	Water-limited	49	11
H006	Version 1	Water-limited	50	11
H004	Version 2	Water-limited	51	11
H004	Version 1	Water-limited	52	11
H004	Version 1	Water-limited	53	11
H004	Version 1	Water-limited	54	11
H004	Version 2	Water-limited	55	11
H005	Version 1	Water-limited	56	11
H005	Version 1	Water-limited	57	11
H005	Version 1	Water-limited	58	11
H005	Version 1	Water-limited	59	11
H005	Version 1	Water-limited	60	11
H012	Version 2	Water-limited	61	11
H012	Version 2	Water-limited	62	11
H012	Version 2	Water-limited	63	11
H012	Version 2	Water-limited	64	11
H012	Version 2	Water-limited	65	11
H005	Version 2	Water-limited	66	11
H005	Version 2	Water-limited	67	11
H005	Version 2	Water-limited	68	11
H005	Version 2	Water-limited	69	11
H005	Version 2	Water-limited	70	11
H010	Version 2	Water-limited	71	11
H010	Version 2	Water-limited	72	11
H010	Version 2	Water-limited	73	11
H010	Version 2	Water-limited	74	11
H010	Version 2	Water-limited	75	11
H008	Version 2	Water-limited	76	11
H008	Version 2	Water-limited	77	11
H008	Version 2	Water-limited	78	11
H008	Version 2	Water-limited	79	11
H008	Version 2	Water-limited	80	11
H009	Version 2	Water-limited	81	11
H009	Version 2	Water-limited	82	11
H009	Version 2	Water-limited	83	11
H009	Version 2	Water-limited	84	11
H009	Version 2	Water-limited	85	11
H011	Version 2	Water-limited	86	11
H011	Version 2	Water-limited	87	11
H011	Version 2	Water-limited	88	11
H011	Version 2	Water-limited	89	11
H011	Version 2	Water-limited	90	11
H002	Version 1	Water-limited	91	11
H002	Version 2	Water-limited	92	11
H002	Version 2	Water-limited	93	11
H002	Version 2	Water-limited	94	11
H002	Version 2	Water-limited	95	11
H014	Version 2	Water-limited	96	11
H014	Version 2	Water-limited	97	11
H014	Version 2	Water-limited	98	11
H014	Version 1	Water-limited	99	11
H014	Version 2	Water-limited	100	11
H013	Version 2	Water-limited	101	11
H013	Version 2	Water-limited	102	11
H013	Version 2	Water-limited	103	11
H013	Version 2	Water-limited	104	11
H013	Version 2	Water-limited	105	11
H004	Version 1	Water-limited	106	11
H004	Version 2	Water-limited	107	11
H004	Version 2	Water-limited	108	11
H004	Version 2	Water-limited	109	11
H004	Version 2	Water-limited	110	11
H006	Version 2	Water-limited	111	11
H006	Version 1	Water-limited	112	11
H006	Version 2	Water-limited	113	11
H006	Version 2	Water-limited	114	11
H006	Version 2	Water-limited	115	11
H007	Version 2	Water-limited	116	11
H007	Version 1	Water-limited	117	11
H007	Version 2	Water-limited	118	11
H007	Version 2	Water-limited	119	11
H007	Version 2	Water-limited	120	11
H008	Version 1	Water-limited	1	12
H008	Version 1	Water-limited	2	12
H008	Version 1	Water-limited	3	12
H008	Version 1	Water-limited	4	12
H008	Version 1	Water-limited	5	12
H011	Version 1	Water-limited	6	12
H011	Version 1	Water-limited	7	12
H011	Version 1	Water-limited	8	12
H011	Version 1	Water-limited	9	12
H011	Version 1	Water-limited	10	12
H012	Version 1	Water-limited	11	12
H012	Version 1	Water-limited	12	12
H012	Version 1	Water-limited	13	12
H012	Version 1	Water-limited	14	12
H012	Version 1	Water-limited	15	12
H002	Version 1	Water-limited	16	12
H002	Version 1	Water-limited	17	12
H002	Version 1	Water-limited	18	12
H002	Version 1	Water-limited	19	12
H002	Version 1	Water-limited	20	12
H013	Version 1	Water-limited	21	12
H013	Version 1	Water-limited	22	12
H013	Version 1	Water-limited	23	12
H013	Version 1	Water-limited	24	12
H013	Version 1	Water-limited	25	12
H009	Version 2	Water-limited	26	12
H009	Version 1	Water-limited	27	12
H009	Version 1	Water-limited	28	12
H009	Version 1	Water-limited	29	12
H009	Version 1	Water-limited	30	12
H007	Version 2	Water-limited	31	12
H007	Version 1	Water-limited	32	12
H007	Version 1	Water-limited	33	12
H007	Version 2	Water-limited	34	12
H007	Version 1	Water-limited	35	12
H014	Version 1	Water-limited	36	12
H014	Version 2	Water-limited	37	12
H014	Version 1	Water-limited	38	12
H014	Version 1	Water-limited	39	12
H014	Version 1	Water-limited	40	12
H010	Version 2	Water-limited	41	12
H010	Version 1	Water-limited	42	12
H010	Version 1	Water-limited	43	12
H010	Version 1	Water-limited	44	12
H010	Version 1	Water-limited	45	12
H006	Version 1	Water-limited	46	12
H006	Version 1	Water-limited	47	12
H006	Version 1	Water-limited	48	12
H006	Version 1	Water-limited	49	12
H006	Version 1	Water-limited	50	12
H004	Version 1	Water-limited	51	12
H004	Version 1	Water-limited	52	12
H004	Version 2	Water-limited	53	12
H004	Version 2	Water-limited	54	12
H004	Version 1	Water-limited	55	12
H005	Version 1	Water-limited	56	12
H005	Version 1	Water-limited	57	12
H005	Version 1	Water-limited	58	12
H005	Version 1	Water-limited	59	12
H005	Version 1	Water-limited	60	12
H012	Version 2	Water-limited	61	12
H012	Version 2	Water-limited	62	12
H012	Version 2	Water-limited	63	12
H012	Version 2	Water-limited	64	12
H012	Version 2	Water-limited	65	12
H005	Version 2	Water-limited	66	12
H005	Version 2	Water-limited	67	12
H005	Version 2	Water-limited	68	12
H005	Version 2	Water-limited	69	12
H005	Version 2	Water-limited	70	12
H010	Version 2	Water-limited	71	12
H010	Version 2	Water-limited	72	12
H010	Version 2	Water-limited	73	12
H010	Version 2	Water-limited	74	12
H010	Version 1	Water-limited	75	12
H008	Version 2	Water-limited	76	12
H008	Version 2	Water-limited	77	12
H008	Version 2	Water-limited	78	12
H008	Version 2	Water-limited	79	12
H008	Version 2	Water-limited	80	12
H009	Version 2	Water-limited	81	12
H009	Version 2	Water-limited	82	12
H009	Version 1	Water-limited	83	12
H009	Version 2	Water-limited	84	12
H009	Version 2	Water-limited	85	12
H011	Version 2	Water-limited	86	12
H011	Version 1	Water-limited	87	12
H011	Version 2	Water-limited	88	12
H011	Version 2	Water-limited	89	12
H011	Version 2	Water-limited	90	12
H002	Version 2	Water-limited	91	12
H002	Version 2	Water-limited	92	12
H002	Version 2	Water-limited	93	12
H002	Version 2	Water-limited	94	12
H002	Version 2	Water-limited	95	12
H014	Version 2	Water-limited	96	12
H014	Version 2	Water-limited	97	12
H014	Version 2	Water-limited	98	12
H014	Version 2	Water-limited	99	12
H014	Version 2	Water-limited	100	12
H013	Version 2	Water-limited	101	12
H013	Version 2	Water-limited	102	12
H013	Version 2	Water-limited	103	12
H013	Version 2	Water-limited	104	12
H013	Version 2	Water-limited	105	12
H004	Version 2	Water-limited	106	12
H004	Version 2	Water-limited	107	12
H004	Version 2	Water-limited	108	12
H004	Version 2	Water-limited	109	12
H004	Version 1	Water-limited	110	12
H006	Version 1	Water-limited	111	12
H006	Version 1	Water-limited	112	12
H006	Version 1	Water-limited	113	12
H006	Version 1	Water-limited	114	12
H006	Version 2	Water-limited	115	12
H007	Version 2	Water-limited	116	12
H007	Version 2	Water-limited	117	12
H007	Version 2	Water-limited	118	12
H007	Version 2	Water-limited	119	12
H007	Version 2	Water-limited	120	12
H008	Version 1	Water-limited	1	13
H008	Version 1	Water-limited	2	13
H008	Version 1	Water-limited	3	13
H008	Version 1	Water-limited	4	13
H008	Version 1	Water-limited	5	13
H011	Version 1	Water-limited	6	13
H011	Version 1	Water-limited	7	13
H011	Version 1	Water-limited	8	13
H011	Version 1	Water-limited	9	13
H011	Version 1	Water-limited	10	13
H012	Version 1	Water-limited	11	13
H012	Version 1	Water-limited	12	13
H012	Version 1	Water-limited	13	13
H012	Version 1	Water-limited	14	13
H012	Version 1	Water-limited	15	13
H002	Version 1	Water-limited	16	13
H002	Version 1	Water-limited	17	13
H002	Version 1	Water-limited	18	13
H002	Version 1	Water-limited	19	13
H002	Version 1	Water-limited	20	13
H013	Version 1	Water-limited	21	13
H013	Version 1	Water-limited	22	13
H013	Version 1	Water-limited	23	13
H013	Version 1	Water-limited	24	13
H013	Version 1	Water-limited	25	13
H009	Version 1	Water-limited	26	13
H009	Version 1	Water-limited	27	13
H009	Version 1	Water-limited	28	13
H009	Version 1	Water-limited	29	13
H009	Version 1	Water-limited	30	13
H007	Version 1	Water-limited	31	13
H007	Version 1	Water-limited	32	13
H007	Version 1	Water-limited	33	13
H007	Version 1	Water-limited	34	13
H007	Version 2	Water-limited	35	13
H014	Version 1	Water-limited	36	13
H014	Version 1	Water-limited	37	13
H014	Version 1	Water-limited	38	13
H014	Version 1	Water-limited	39	13
H014	Version 1	Water-limited	40	13
H010	Version 1	Water-limited	41	13
H010	Version 1	Water-limited	42	13
H010	Version 1	Water-limited	43	13
H010	Version 1	Water-limited	44	13
H010	Version 1	Water-limited	45	13
H006	Version 1	Water-limited	46	13
H006	Version 2	Water-limited	47	13
H006	Version 1	Water-limited	48	13
H006	Version 1	Water-limited	49	13
H006	Version 1	Water-limited	50	13
H004	Version 2	Water-limited	51	13
H004	Version 1	Water-limited	52	13
H004	Version 1	Water-limited	53	13
H004	Version 2	Water-limited	54	13
H004	Version 1	Water-limited	55	13
H005	Version 2	Water-limited	56	13
H005	Version 2	Water-limited	57	13
H005	Version 2	Water-limited	58	13
H005	Version 2	Water-limited	59	13
H005	Version 2	Water-limited	60	13
H012	Version 2	Water-limited	61	13
H012	Version 2	Water-limited	62	13
H012	Version 2	Water-limited	63	13
H012	Version 2	Water-limited	64	13
H012	Version 2	Water-limited	65	13
H005	Version 2	Water-limited	66	13
H005	Version 2	Water-limited	67	13
H005	Version 2	Water-limited	68	13
H005	Version 2	Water-limited	69	13
H005	Version 2	Water-limited	70	13
H010	Version 2	Water-limited	71	13
H010	Version 2	Water-limited	72	13
H010	Version 1	Water-limited	73	13
H010	Version 2	Water-limited	74	13
H010	Version 2	Water-limited	75	13
H008	Version 2	Water-limited	76	13
H008	Version 2	Water-limited	77	13
H008	Version 2	Water-limited	78	13
H008	Version 2	Water-limited	79	13
H008	Version 2	Water-limited	80	13
H009	Version 2	Water-limited	81	13
H009	Version 2	Water-limited	82	13
H009	Version 2	Water-limited	83	13
H009	Version 2	Water-limited	84	13
H009	Version 2	Water-limited	85	13
H011	Version 2	Water-limited	86	13
H011	Version 2	Water-limited	87	13
H011	Version 2	Water-limited	88	13
H011	Version 2	Water-limited	89	13
H011	Version 2	Water-limited	90	13
H002	Version 2	Water-limited	91	13
H002	Version 2	Water-limited	92	13
H002	Version 2	Water-limited	93	13
H002	Version 2	Water-limited	94	13
H002	Version 2	Water-limited	95	13
H014	Version 2	Water-limited	96	13
H014	Version 2	Water-limited	97	13
H014	Version 2	Water-limited	98	13
H014	Version 2	Water-limited	99	13
H014	Version 2	Water-limited	100	13
H013	Version 2	Water-limited	101	13
H013	Version 2	Water-limited	102	13
H013	Version 2	Water-limited	103	13
H013	Version 2	Water-limited	104	13
H013	Version 2	Water-limited	105	13
H004	Version 2	Water-limited	106	13
H004	Version 2	Water-limited	107	13
H004	Version 2	Water-limited	108	13
H004	Version 2	Water-limited	109	13
H004	Version 1	Water-limited	110	13
H006	Version 1	Water-limited	111	13
H006	Version 2	Water-limited	112	13
H006	Version 2	Water-limited	113	13
H006	Version 2	Water-limited	114	13
H006	Version 2	Water-limited	115	13
H007	Version 2	Water-limited	116	13
H007	Version 2	Water-limited	117	13
H007	Version 2	Water-limited	118	13
H007	Version 2	Water-limited	119	13
H007	Version 2	Water-limited	120	13
H008	Version 1	Water-limited	1	14
H008	Version 1	Water-limited	2	14
H008	Version 1	Water-limited	3	14
H008	Version 1	Water-limited	4	14
H008	Version 1	Water-limited	5	14
H011	Version 1	Water-limited	6	14
H011	Version 1	Water-limited	7	14
H011	Version 1	Water-limited	8	14
H011	Version 1	Water-limited	9	14
H011	Version 1	Water-limited	10	14
H012	Version 1	Water-limited	11	14
H012	Version 1	Water-limited	12	14
H012	Version 2	Water-limited	13	14
H012	Version 1	Water-limited	14	14
H012	Version 1	Water-limited	15	14
H002	Version 1	Water-limited	16	14
H002	Version 1	Water-limited	17	14
H002	Version 1	Water-limited	18	14
H002	Version 2	Water-limited	19	14
H002	Version 1	Water-limited	20	14
H013	Version 1	Water-limited	21	14
H013	Version 1	Water-limited	22	14
H013	Version 1	Water-limited	23	14
H013	Version 2	Water-limited	24	14
H013	Version 1	Water-limited	25	14
H009	Version 1	Water-limited	26	14
H009	Version 1	Water-limited	27	14
H009	Version 2	Water-limited	28	14
H009	Version 1	Water-limited	29	14
H009	Version 1	Water-limited	30	14
H007	Version 1	Water-limited	31	14
H007	Version 2	Water-limited	32	14
H007	Version 1	Water-limited	33	14
H007	Version 1	Water-limited	34	14
H007	Version 1	Water-limited	35	14
H014	Version 2	Water-limited	36	14
H014	Version 1	Water-limited	37	14
H014	Version 1	Water-limited	38	14
H014	Version 1	Water-limited	39	14
H014	Version 1	Water-limited	40	14
H010	Version 1	Water-limited	41	14
H010	Version 1	Water-limited	42	14
H010	Version 1	Water-limited	43	14
H010	Version 1	Water-limited	44	14
H010	Version 1	Water-limited	45	14
H006	Version 1	Water-limited	46	14
H006	Version 1	Water-limited	47	14
H006	Version 1	Water-limited	48	14
H006	Version 1	Water-limited	49	14
H006	Version 1	Water-limited	50	14
H004	Version 1	Water-limited	51	14
H004	Version 1	Water-limited	52	14
H004	Version 1	Water-limited	53	14
H004	Version 1	Water-limited	54	14
H004	Version 1	Water-limited	55	14
H005	Version 1	Water-limited	56	14
H005	Version 1	Water-limited	57	14
H005	Version 1	Water-limited	58	14
H005	Version 2	Water-limited	59	14
H005	Version 1	Water-limited	60	14
H012	Version 1	Water-limited	61	14
H012	Version 2	Water-limited	62	14
H012	Version 2	Water-limited	63	14
H012	Version 2	Water-limited	64	14
H012	Version 2	Water-limited	65	14
H005	Version 2	Water-limited	66	14
H005	Version 2	Water-limited	67	14
H005	Version 1	Water-limited	68	14
H005	Version 1	Water-limited	69	14
H005	Version 1	Water-limited	70	14
H010	Version 1	Water-limited	71	14
H010	Version 1	Water-limited	72	14
H010	Version 1	Water-limited	73	14
H010	Version 2	Water-limited	74	14
H010	Version 2	Water-limited	75	14
H008	Version 2	Water-limited	76	14
H008	Version 2	Water-limited	77	14
H008	Version 2	Water-limited	78	14
H008	Version 2	Water-limited	79	14
H008	Version 2	Water-limited	80	14
H009	Version 2	Water-limited	81	14
H009	Version 2	Water-limited	82	14
H009	Version 2	Water-limited	83	14
H009	Version 2	Water-limited	84	14
H009	Version 2	Water-limited	85	14
H011	Version 2	Water-limited	86	14
H011	Version 1	Water-limited	87	14
H011	Version 2	Water-limited	88	14
H011	Version 2	Water-limited	89	14
H011	Version 2	Water-limited	90	14
H002	Version 2	Water-limited	91	14
H002	Version 2	Water-limited	92	14
H002	Version 2	Water-limited	93	14
H002	Version 2	Water-limited	94	14
H002	Version 2	Water-limited	95	14
H014	Version 2	Water-limited	96	14
H014	Version 2	Water-limited	97	14
H014	Version 2	Water-limited	98	14
H014	Version 1	Water-limited	99	14
H014	Version 2	Water-limited	100	14
H013	Version 2	Water-limited	101	14
H013	Version 2	Water-limited	102	14
H013	Version 2	Water-limited	103	14
H013	Version 2	Water-limited	104	14
H013	Version 2	Water-limited	105	14
H004	Version 1	Water-limited	106	14
H004	Version 1	Water-limited	107	14
H004	Version 1	Water-limited	108	14
H004	Version 1	Water-limited	109	14
H004	Version 2	Water-limited	110	14
H006	Version 2	Water-limited	111	14
H006	Version 2	Water-limited	112	14
H006	Version 2	Water-limited	113	14
H006	Version 2	Water-limited	114	14
H006	Version 2	Water-limited	115	14
H007	Version 2	Water-limited	116	14
H007	Version 2	Water-limited	117	14
H007	Version 2	Water-limited	118	14
H007	Version 2	Water-limited	119	14
H007	Version 2	Water-limited	120	14
H008	Version 1	Water-limited	1	15
H008	Version 1	Water-limited	2	15
H008	Version 1	Water-limited	3	15
H008	Version 1	Water-limited	4	15
H008	Version 1	Water-limited	5	15
H011	Version 1	Water-limited	6	15
H011	Version 1	Water-limited	7	15
H011	Version 1	Water-limited	8	15
H011	Version 1	Water-limited	9	15
H011	Version 1	Water-limited	10	15
H012	Version 1	Water-limited	11	15
H012	Version 1	Water-limited	12	15
H012	Version 1	Water-limited	13	15
H012	Version 1	Water-limited	14	15
H012	Version 1	Water-limited	15	15
H002	Version 1	Water-limited	16	15
H002	Version 1	Water-limited	17	15
H002	Version 2	Water-limited	18	15
H002	Version 1	Water-limited	19	15
H002	Version 1	Water-limited	20	15
H013	Version 2	Water-limited	21	15
H013	Version 1	Water-limited	22	15
H013	Version 1	Water-limited	23	15
H013	Version 1	Water-limited	24	15
H013	Version 1	Water-limited	25	15
H009	Version 1	Water-limited	26	15
H009	Version 1	Water-limited	27	15
H009	Version 1	Water-limited	28	15
H009	Version 1	Water-limited	29	15
H009	Version 1	Water-limited	30	15
H007	Version 1	Water-limited	31	15
H007	Version 1	Water-limited	32	15
H007	Version 1	Water-limited	33	15
H007	Version 1	Water-limited	34	15
H007	Version 1	Water-limited	35	15
H014	Version 1	Water-limited	36	15
H014	Version 1	Water-limited	37	15
H014	Version 1	Water-limited	38	15
H014	Version 1	Water-limited	39	15
H014	Version 1	Water-limited	40	15
H010	Version 1	Water-limited	41	15
H010	Version 1	Water-limited	42	15
H010	Version 1	Water-limited	43	15
H010	Version 1	Water-limited	44	15
H010	Version 2	Water-limited	45	15
H006	Version 1	Water-limited	46	15
H006	Version 1	Water-limited	47	15
H006	Version 1	Water-limited	48	15
H006	Version 1	Water-limited	49	15
H006	Version 1	Water-limited	50	15
H004	Version 1	Water-limited	51	15
H004	Version 1	Water-limited	52	15
H004	Version 2	Water-limited	53	15
H004	Version 1	Water-limited	54	15
H004	Version 1	Water-limited	55	15
H005	Version 2	Water-limited	56	15
H005	Version 1	Water-limited	57	15
H005	Version 1	Water-limited	58	15
H005	Version 1	Water-limited	59	15
H005	Version 1	Water-limited	60	15
H012	Version 2	Water-limited	61	15
H012	Version 2	Water-limited	62	15
H012	Version 2	Water-limited	63	15
H012	Version 2	Water-limited	64	15
H012	Version 2	Water-limited	65	15
H005	Version 2	Water-limited	66	15
H005	Version 2	Water-limited	67	15
H005	Version 2	Water-limited	68	15
H005	Version 1	Water-limited	69	15
H005	Version 1	Water-limited	70	15
H010	Version 2	Water-limited	71	15
H010	Version 1	Water-limited	72	15
H010	Version 1	Water-limited	73	15
H010	Version 2	Water-limited	74	15
H010	Version 2	Water-limited	75	15
H008	Version 2	Water-limited	76	15

## Sheet: Supplemental Dataset S3
Treatment	Genotype	Row	Plant Number
Well-watered	H017	5	11
Well-watered	H017	5	13
Well-watered	H017	5	15
Well-watered	H017	5	17
Well-watered	H017	5	19
Well-watered	H018	5	21
Well-watered	H018	5	23
Well-watered	H018	5	25
Well-watered	H018	5	27
Well-watered	H018	5	29
Well-watered	H016	5	31
Well-watered	H016	5	33
Well-watered	H016	5	35
Well-watered	H016	5	37
Well-watered	H016	5	39
Well-watered	H008	5	41
Well-watered	H008	5	43
Well-watered	H008	5	45
Well-watered	H008	5	47
Well-watered	H008	5	49
Well-watered	H007	5	51
Well-watered	H007	5	53
Well-watered	H007	5	55
Well-watered	H007	5	57
Well-watered	H007	5	59
Well-watered	H014	5	61
Well-watered	H014	5	63
Well-watered	H014	5	65
Well-watered	H014	5	67
Well-watered	H014	5	69
Well-watered	H015	5	71
Well-watered	H015	5	73
Well-watered	H015	5	75
Well-watered	H015	5	77
Well-watered	H015	5	79
Well-watered	H010	5	81
Well-watered	H010	5	83
Well-watered	H010	5	85
Well-watered	H010	5	87
Well-watered	H010	5	89
Well-watered	H005	5	91
Well-watered	H005	5	93
Well-watered	H005	5	95
Well-watered	H005	5	97
Well-watered	H005	5	99
Well-watered	H013	5	101
Well-watered	H013	5	103
Well-watered	H013	5	105
Well-watered	H013	5	107
Well-watered	H017	6	11
Well-watered	H017	6	13
Well-watered	H017	6	15
Well-watered	H017	6	17
Well-watered	H017	6	19
Well-watered	H018	6	21
Well-watered	H018	6	23
Well-watered	H018	6	25
Well-watered	H018	6	27
Well-watered	H018	6	29
Well-watered	H016	6	31
Well-watered	H016	6	33
Well-watered	H016	6	35
Well-watered	H016	6	37
Well-watered	H016	6	39
Well-watered	H008	6	41
Well-watered	H008	6	43
Well-watered	H008	6	45
Well-watered	H008	6	47
Well-watered	H008	6	49
Well-watered	H007	6	51
Well-watered	H007	6	53
Well-watered	H007	6	55
Well-watered	H007	6	57
Well-watered	H007	6	59
Well-watered	H014	6	61
Well-watered	H014	6	63
Well-watered	H014	6	65
Well-watered	H014	6	67
Well-watered	H014	6	69
Well-watered	H015	6	71
Well-watered	H015	6	73
Well-watered	H015	6	75
Well-watered	H015	6	77
Well-watered	H015	6	79
Well-watered	H010	6	81
Well-watered	H010	6	83
Well-watered	H010	6	85
Well-watered	H010	6	87
Well-watered	H010	6	89
Well-watered	H005	6	91
Well-watered	H005	6	93
Well-watered	H005	6	95
Well-watered	H005	6	97
Well-watered	H005	6	99
Well-watered	H013	6	101
Well-watered	H013	6	103
Well-watered	H013	6	105
Well-watered	H013	6	107
Well-watered	H013	6	109
Well-watered	H017	7	11
Well-watered	H017	7	13
Well-watered	H017	7	15
Well-watered	H017	7	17
Well-watered	H017	7	19
Well-watered	H018	7	21
Well-watered	H018	7	23
Well-watered	H018	7	25
Well-watered	H018	7	27
Well-watered	H018	7	29
Well-watered	H016	7	31
Well-watered	H016	7	33
Well-watered	H016	7	37
Well-watered	H016	7	39
Well-watered	H008	7	41
Well-watered	H008	7	43
Well-watered	H008	7	45
Well-watered	H008	7	47
Well-watered	H008	7	49
Well-watered	H007	7	51
Well-watered	H007	7	53
Well-watered	H007	7	55
Well-watered	H007	7	57
Well-watered	H007	7	59
Well-watered	H014	7	61
Well-watered	H014	7	63
Well-watered	H014	7	65
Well-watered	H014	7	67
Well-watered	H014	7	69
Well-watered	H015	7	71
Well-watered	H015	7	73
Well-watered	H015	7	75
Well-watered	H015	7	77
Well-watered	H015	7	79
Well-watered	H010	7	81
Well-watered	H010	7	83
Well-watered	H010	7	85
Well-watered	H010	7	87
Well-watered	H010	7	89
Well-watered	H005	7	91
Well-watered	H005	7	93
Well-watered	H005	7	95
Well-watered	H005	7	97
Well-watered	H005	7	99
Well-watered	H013	7	101
Well-watered	H013	7	103
Well-watered	H013	7	105
Well-watered	H013	7	107
Well-watered	H013	7	109
Well-watered	H017	8	11
Well-watered	H017	8	13
Well-watered	H017	8	15
Well-watered	H017	8	17
Well-watered	H017	8	19
Well-watered	H018	8	21
Well-watered	H018	8	23
Well-watered	H018	8	25
Well-watered	H018	8	27
Well-watered	H018	8	29
Well-watered	H016	8	31
Well-watered	H016	8	33
Well-watered	H016	8	35
Well-watered	H016	8	37
Well-watered	H016	8	39
Well-watered	H008	8	41
Well-watered	H008	8	43
Well-watered	H008	8	45
Well-watered	H008	8	47
Well-watered	H008	8	49
Well-watered	H007	8	51
Well-watered	H007	8	55
Well-watered	H007	8	57
Well-watered	H007	8	59
Well-watered	H014	8	61
Well-watered	H014	8	63
Well-watered	H014	8	65
Well-watered	H014	8	67
Well-watered	H014	8	69
Well-watered	H015	8	71
Well-watered	H015	8	73
Well-watered	H015	8	75
Well-watered	H015	8	77
Well-watered	H015	8	79
Well-watered	H010	8	81
Well-watered	H010	8	83
Well-watered	H010	8	85
Well-watered	H010	8	87
Well-watered	H010	8	89
Well-watered	H005	8	91
Well-watered	H005	8	93
Well-watered	H005	8	95
Well-watered	H005	8	97
Well-watered	H005	8	99
Well-watered	H013	8	101
Well-watered	H013	8	103
Well-watered	H013	8	105
Well-watered	H013	8	107
Well-watered	H013	8	109
Well-watered	H017	9	11
Well-watered	H017	9	13
Well-watered	H017	9	15
Well-watered	H017	9	17
Well-watered	H017	9	19
Well-watered	H018	9	21
Well-watered	H018	9	23
Well-watered	H018	9	25
Well-watered	H018	9	27
Well-watered	H018	9	29
Well-watered	H016	9	31
Well-watered	H016	9	33
Well-watered	H016	9	35
Well-watered	H016	9	37
Well-watered	H016	9	39
Well-watered	H008	9	41
Well-watered	H008	9	45
Well-watered	H008	9	47
Well-watered	H008	9	49
Well-watered	H007	9	51
Well-watered	H007	9	53
Well-watered	H007	9	55
Well-watered	H007	9	57
Well-watered	H007	9	59
Well-watered	H014	9	61
Well-watered	H014	9	63
Well-watered	H014	9	65
Well-watered	H014	9	67
Well-watered	H014	9	69
Well-watered	H015	9	71
Well-watered	H015	9	73
Well-watered	H015	9	75
Well-watered	H015	9	77
Well-watered	H015	9	79
Well-watered	H010	9	81
Well-watered	H010	9	85
Well-watered	H010	9	87
Well-watered	H010	9	89
Well-watered	H005	9	93
Well-watered	H005	9	95
Well-watered	H005	9	97
Well-watered	H005	9	99
Well-watered	H013	9	101
Well-watered	H013	9	103
Well-watered	H013	9	105
Well-watered	H013	9	107
Well-watered	H013	9	109
Single Drought	H007	14	11
Single Drought	H007	14	13
Single Drought	H007	14	15
Single Drought	H007	14	17
Single Drought	H007	14	19
Single Drought	H018	14	21
Single Drought	H018	14	23
Single Drought	H018	14	25
Single Drought	H018	14	27
Single Drought	H018	14	29
Single Drought	H015	14	31
Single Drought	H015	14	33
Single Drought	H015	14	35
Single Drought	H015	14	37
Single Drought	H015	14	39
Single Drought	H014	14	41
Single Drought	H014	14	43
Single Drought	H014	14	45
Single Drought	H014	14	47
Single Drought	H014	14	49
Single Drought	H010	14	51
Single Drought	H010	14	53
Single Drought	H010	14	55
Single Drought	H010	14	57
Single Drought	H010	14	59
Single Drought	H016	14	61
Single Drought	H016	14	63
Single Drought	H016	14	65
Single Drought	H016	14	67
Single Drought	H016	14	69
Single Drought	H005	14	71
Single Drought	H005	14	73
Single Drought	H005	14	75
Single Drought	H005	14	77
Single Drought	H005	14	79
Single Drought	H013	14	81
Single Drought	H013	14	83
Single Drought	H013	14	85
Single Drought	H013	14	87
Single Drought	H013	14	89
Single Drought	H008	14	91
Single Drought	H008	14	93
Single Drought	H008	14	95
Single Drought	H008	14	97
Single Drought	H008	14	99
Single Drought	H017	14	101
Single Drought	H017	14	103
Single Drought	H017	14	105
Single Drought	H017	14	107
Single Drought	H017	14	109
Single Drought	H007	15	11
Single Drought	H007	15	13
Single Drought	H007	15	15
Single Drought	H007	15	17
Single Drought	H007	15	19
Single Drought	H018	15	21
Single Drought	H018	15	23
Single Drought	H018	15	25
Single Drought	H018	15	27
Single Drought	H018	15	29
Single Drought	H015	15	31
Single Drought	H015	15	33
Single Drought	H015	15	35
Single Drought	H015	15	37
Single Drought	H015	15	39
Single Drought	H014	15	41
Single Drought	H014	15	43
Single Drought	H014	15	45
Single Drought	H014	15	47
Single Drought	H014	15	49
Single Drought	H010	15	51
Single Drought	H010	15	53
Single Drought	H010	15	55
Single Drought	H010	15	57
Single Drought	H010	15	59
Single Drought	H016	15	61
Single Drought	H016	15	63
Single Drought	H016	15	65
Single Drought	H016	15	67
Single Drought	H016	15	69
Single Drought	H005	15	71
Single Drought	H005	15	73
Single Drought	H005	15	75
Single Drought	H005	15	77
Single Drought	H005	15	79
Single Drought	H013	15	81
Single Drought	H013	15	85
Single Drought	H013	15	87
Single Drought	H008	15	91
Single Drought	H008	15	93
Single Drought	H008	15	95
Single Drought	H008	15	97
Single Drought	H008	15	99
Single Drought	H017	15	101
Single Drought	H017	15	103
Single Drought	H017	15	105
Single Drought	H017	15	107
Single Drought	H017	15	109
Single Drought	H007	16	11
Single Drought	H007	16	13
Single Drought	H007	16	15
Single Drought	H007	16	17
Single Drought	H007	16	19
Single Drought	H018	16	21
Single Drought	H018	16	23
Single Drought	H018	16	25
Single Drought	H018	16	27
Single Drought	H018	16	29
Single Drought	H015	16	31
Single Drought	H015	16	33
Single Drought	H015	16	35
Single Drought	H015	16	37
Single Drought	H015	16	39
Single Drought	H014	16	41
Single Drought	H014	16	43
Single Drought	H014	16	45
Single Drought	H014	16	47
Single Drought	H014	16	49
Single Drought	H010	16	51
Single Drought	H010	16	53
Single Drought	H010	16	55
Single Drought	H010	16	57
Single Drought	H010	16	59
Single Drought	H016	16	61
Single Drought	H016	16	63
Single Drought	H016	16	65
Single Drought	H016	16	67
Single Drought	H016	16	69
Single Drought	H005	16	71
Single Drought	H005	16	73
Single Drought	H005	16	75
Single Drought	H005	16	77
Single Drought	H005	16	79
Single Drought	H013	16	81
Single Drought	H013	16	83
Single Drought	H013	16	85
Single Drought	H013	16	87
Single Drought	H013	16	89
Single Drought	H008	16	91
Single Drought	H008	16	93
Single Drought	H008	16	95
Single Drought	H008	16	97
Single Drought	H008	16	99
Single Drought	H017	16	101
Single Drought	H017	16	103
Single Drought	H017	16	105
Single Drought	H017	16	107
Single Drought	H017	16	109
Single Drought	H007	17	11
Single Drought	H007	17	13
Single Drought	H007	17	15
Single Drought	H007	17	17
Single Drought	H007	17	19
Single Drought	H018	17	21
Single Drought	H018	17	23
Single Drought	H018	17	25
Single Drought	H018	17	27
Single Drought	H018	17	29
Single Drought	H015	17	31
Single Drought	H015	17	33
Single Drought	H015	17	35
Single Drought	H015	17	37
Single Drought	H015	17	39
Single Drought	H014	17	41
Single Drought	H014	17	43
Single Drought	H014	17	45
Single Drought	H014	17	47
Single Drought	H014	17	49
Single Drought	H010	17	51
Single Drought	H010	17	53
Single Drought	H010	17	55
Single Drought	H010	17	57
Single Drought	H010	17	59
Single Drought	H016	17	61
Single Drought	H016	17	63
Single Drought	H016	17	65
Single Drought	H016	17	67
Single Drought	H016	17	69
Single Drought	H005	17	71
Single Drought	H005	17	73
Single Drought	H005	17	75
Single Drought	H005	17	77
Single Drought	H005	17	79
Single Drought	H013	17	81
Single Drought	H013	17	83
Single Drought	H013	17	85
Single Drought	H013	17	87
Single Drought	H013	17	89
Single Drought	H008	17	91
Single Drought	H008	17	93
Single Drought	H008	17	95
Single Drought	H008	17	97
Single Drought	H008	17	99
Single Drought	H017	17	101
Single Drought	H017	17	103
Single Drought	H017	17	105
Single Drought	H017	17	109
Single Drought	H007	18	11
Single Drought	H007	18	13
Single Drought	H007	18	15
Single Drought	H007	18	17
Single Drought	H007	18	19
Single Drought	H018	18	21
Single Drought	H018	18	23
Single Drought	H018	18	25
Single Drought	H018	18	27
Single Drought	H018	18	29
Single Drought	H015	18	31
Single Drought	H015	18	35
Single Drought	H015	18	37
Single Drought	H015	18	39
Single Drought	H014	18	41
Single Drought	H014	18	43
Single Drought	H014	18	45
Single Drought	H014	18	47
Single Drought	H014	18	49
Single Drought	H010	18	51
Single Drought	H010	18	53
Single Drought	H010	18	55
Single Drought	H010	18	57
Single Drought	H010	18	59
Single Drought	H016	18	61
Single Drought	H016	18	63
Single Drought	H016	18	65
Single Drought	H016	18	67
Single Drought	H016	18	69
Single Drought	H005	18	71
Single Drought	H005	18	73
Single Drought	H005	18	75
Single Drought	H005	18	77
Single Drought	H005	18	79
Single Drought	H013	18	81
Single Drought	H013	18	83
Single Drought	H013	18	85
Single Drought	H013	18	87
Single Drought	H013	18	89
Single Drought	H008	18	91
Single Drought	H008	18	93
Single Drought	H008	18	95
Single Drought	H008	18	97
Single Drought	H008	18	99
Single Drought	H017	18	101
Single Drought	H017	18	103
Single Drought	H017	18	105
Single Drought	H017	18	107
Single Drought	H017	18	109
Double Drought	H017	23	11
Double Drought	H017	23	13
Double Drought	H017	23	15
Double Drought	H017	23	17
Double Drought	H017	23	19
Double Drought	H010	23	21
Double Drought	H010	23	23
Double Drought	H010	23	25
Double Drought	H010	23	27
Double Drought	H010	23	29
Double Drought	H005	23	31
Double Drought	H005	23	33
Double Drought	H005	23	35
Double Drought	H005	23	37
Double Drought	H005	23	39
Double Drought	H008	23	41
Double Drought	H008	23	43
Double Drought	H008	23	45
Double Drought	H008	23	47
Double Drought	H008	23	49
Double Drought	H018	23	51
Double Drought	H018	23	53
Double Drought	H018	23	55
Double Drought	H018	23	57
Double Drought	H018	23	59
Double Drought	H007	23	61
Double Drought	H007	23	63
Double Drought	H007	23	65
Double Drought	H007	23	69
Double Drought	H015	23	71
Double Drought	H015	23	73
Double Drought	H015	23	77
Double Drought	H015	23	79
Double Drought	H016	23	81
Double Drought	H016	23	83
Double Drought	H016	23	85
Double Drought	H016	23	87
Double Drought	H016	23	89
Double Drought	H013	23	91
Double Drought	H013	23	93
Double Drought	H013	23	95
Double Drought	H013	23	97
Double Drought	H013	23	99
Double Drought	H014	23	101
Double Drought	H014	23	103
Double Drought	H014	23	105
Double Drought	H014	23	107
Double Drought	H014	23	109
Double Drought	H017	24	11
Double Drought	H017	24	13
Double Drought	H017	24	15
Double Drought	H017	24	17
Double Drought	H017	24	19
Double Drought	H010	24	21
Double Drought	H010	24	23
Double Drought	H010	24	25
Double Drought	H010	24	27
Double Drought	H010	24	29
Double Drought	H005	24	31
Double Drought	H005	24	33
Double Drought	H005	24	35
Double Drought	H005	24	37
Double Drought	H005	24	39
Double Drought	H008	24	41
Double Drought	H008	24	43
Double Drought	H008	24	45
Double Drought	H008	24	47
Double Drought	H008	24	49
Double Drought	H018	24	51
Double Drought	H018	24	53
Double Drought	H018	24	57
Double Drought	H018	24	59
Double Drought	H007	24	61
Double Drought	H007	24	63
Double Drought	H007	24	65
Double Drought	H007	24	67
Double Drought	H007	24	69
Double Drought	H015	24	71
Double Drought	H015	24	73
Double Drought	H015	24	75
Double Drought	H015	24	77
Double Drought	H015	24	79
Double Drought	H016	24	81
Double Drought	H016	24	83
Double Drought	H016	24	85
Double Drought	H016	24	87
Double Drought	H016	24	89
Double Drought	H013	24	91
Double Drought	H013	24	93
Double Drought	H013	24	95
Double Drought	H013	24	97
Double Drought	H013	24	99
Double Drought	H014	24	101
Double Drought	H014	24	103
Double Drought	H014	24	105
Double Drought	H014	24	107
Double Drought	H014	24	109
Double Drought	H017	25	11
Double Drought	H017	25	13
Double Drought	H017	25	15
Double Drought	H017	25	17
Double Drought	H017	25	19
Double Drought	H010	25	21
Double Drought	H010	25	23
Double Drought	H010	25	25
Double Drought	H010	25	27
Double Drought	H010	25	29
Double Drought	H005	25	31
Double Drought	H005	25	33
Double Drought	H005	25	35
Double Drought	H005	25	37
Double Drought	H005	25	39
Double Drought	H008	25	41
Double Drought	H008	25	45
Double Drought	H008	25	47
Double Drought	H008	25	49
Double Drought	H018	25	51
Double Drought	H018	25	53
Double Drought	H018	25	55
Double Drought	H018	25	57
Double Drought	H018	25	59
Double Drought	H007	25	61
Double Drought	H007	25	63
Double Drought	H007	25	65
Double Drought	H007	25	67
Double Drought	H007	25	69
Double Drought	H015	25	71
Double Drought	H015	25	73
Double Drought	H015	25	75
Double Drought	H015	25	77
Double Drought	H015	25	79
Double Drought	H016	25	81
Double Drought	H016	25	83
Double Drought	H016	25	85
Double Drought	H016	25	87
Double Drought	H016	25	89
Double Drought	H013	25	91
Double Drought	H013	25	93
Double Drought	H013	25	95
Double Drought	H013	25	97
Double Drought	H013	25	99
Double Drought	H014	25	101
Double Drought	H014	25	103
Double Drought	H014	25	105
Double Drought	H014	25	107
Double Drought	H014	25	109
Double Drought	H017	26	11
Double Drought	H017	26	13
Double Drought	H017	26	15
Double Drought	H017	26	17
Double Drought	H017	26	19
Double Drought	H010	26	21
Double Drought	H010	26	23
Double Drought	H010	26	25
Double Drought	H010	26	27
Double Drought	H010	26	29
Double Drought	H005	26	31
Double Drought	H005	26	33
Double Drought	H005	26	35
Double Drought	H005	26	37
Double Drought	H008	26	41
Double Drought	H008	26	43
Double Drought	H008	26	45
Double Drought	H008	26	47
Double Drought	H008	26	49
Double Drought	H018	26	51
Double Drought	H018	26	53
Double Drought	H018	26	55
Double Drought	H018	26	57
Double Drought	H018	26	59
Double Drought	H007	26	61
Double Drought	H007	26	63
Double Drought	H007	26	67
Double Drought	H007	26	69
Double Drought	H015	26	71
Double Drought	H015	26	73
Double Drought	H015	26	75
Double Drought	H015	26	77
Double Drought	H015	26	79
Double Drought	H016	26	81
Double Drought	H016	26	83
Double Drought	H016	26	85
Double Drought	H016	26	87
Double Drought	H016	26	89
Double Drought	H013	26	91
Double Drought	H013	26	93
Double Drought	H013	26	95
Double Drought	H013	26	97
Double Drought	H013	26	99
Double Drought	H014	26	101
Double Drought	H014	26	103
Double Drought	H014	26	105
Double Drought	H014	26	107
Double Drought	H014	26	109
Double Drought	H017	27	11
Double Drought	H017	27	13
Double Drought	H017	27	15
Double Drought	H017	27	17
Double Drought	H017	27	19
Double Drought	H010	27	21
Double Drought	H010	27	23
Double Drought	H010	27	25
Double Drought	H010	27	27
Double Drought	H010	27	29
Double Drought	H005	27	31
Double Drought	H005	27	33
Double Drought	H005	27	35
Double Drought	H005	27	37
Double Drought	H005	27	39
Double Drought	H008	27	41
Double Drought	H008	27	43
Double Drought	H008	27	45
Double Drought	H008	27	47
Double Drought	H008	27	49
Double Drought	H018	27	51
Double Drought	H018	27	53
Double Drought	H018	27	55
Double Drought	H018	27	57
Double Drought	H018	27	59
Double Drought	H007	27	61
Double Drought	H007	27	63
Double Drought	H007	27	65
Double Drought	H007	27	67
Double Drought	H007	27	69
Double Drought	H015	27	71
Double Drought	H015	27	73
Double Drought	H015	27	75
Double Drought	H015	27	77
Double Drought	H015	27	79
Double Drought	H016	27	81
Double Drought	H016	27	83
Double Drought	H016	27	85
Double Drought	H016	27	87
Double Drought	H016	27	89
Double Drought	H013	27	91
Double Drought	H013	27	93
Double Drought	H013	27	95
Double Drought	H013	27	99
Double Drought	H014	27	101
Double Drought	H014	27	103
Double Drought	H014	27	105
Double Drought	H014	27	107
Double Drought	H014	27	109
Well-watered	H007	32	11
Well-watered	H007	32	13
Well-watered	H007	32	15
Well-watered	H007	32	17
Well-watered	H007	32	19
Well-watered	H010	32	21
Well-watered	H010	32	23
Well-watered	H010	32	25
Well-watered	H010	32	27
Well-watered	H010	32	29
Well-watered	H018	32	31
Well-watered	H018	32	33
Well-watered	H018	32	35
Well-watered	H018	32	37
Well-watered	H018	32	39
Well-watered	H015	32	41
Well-watered	H015	32	43
Well-watered	H015	32	45
Well-watered	H015	32	47
Well-watered	H015	32	49
Well-watered	H016	32	51
Well-watered	H016	32	53
Well-watered	H016	32	55
Well-watered	H016	32	57
Well-watered	H016	32	59
Well-watered	H014	32	61
Well-watered	H014	32	63
Well-watered	H014	32	65
Well-watered	H014	32	67
Well-watered	H014	32	69
Well-watered	H013	32	71
Well-watered	H013	32	73
Well-watered	H013	32	75
Well-watered	H013	32	77
Well-watered	H013	32	79
Well-watered	H005	32	81
Well-watered	H005	32	83
Well-watered	H005	32	85
Well-watered	H005	32	87
Well-watered	H005	32	89
Well-watered	H017	32	91
Well-watered	H017	32	93
Well-watered	H017	32	95
Well-watered	H017	32	97
Well-watered	H017	32	99
Well-watered	H008	32	101
Well-watered	H008	32	103
Well-watered	H008	32	105
Well-watered	H008	32	107
Well-watered	H008	32	109
Well-watered	H007	33	11
Well-watered	H007	33	13
Well-watered	H007	33	15
Well-watered	H007	33	17
Well-watered	H007	33	19
Well-watered	H010	33	21
Well-watered	H010	33	23
Well-watered	H010	33	25
Well-watered	H010	33	29
Well-watered	H018	33	33
Well-watered	H018	33	37
Well-watered	H018	33	39
Well-watered	H015	33	41
Well-watered	H015	33	43
Well-watered	H015	33	45
Well-watered	H015	33	47
Well-watered	H015	33	49
Well-watered	H016	33	51
Well-watered	H016	33	53
Well-watered	H016	33	55
Well-watered	H016	33	57
Well-watered	H016	33	59
Well-watered	H014	33	61
Well-watered	H014	33	63
Well-watered	H014	33	65
Well-watered	H014	33	67
Well-watered	H014	33	69
Well-watered	H013	33	71
Well-watered	H013	33	73
Well-watered	H013	33	75
Well-watered	H013	33	77
Well-watered	H013	33	79
Well-watered	H005	33	81
Well-watered	H005	33	83
Well-watered	H005	33	85
Well-watered	H005	33	87
Well-watered	H005	33	89
Well-watered	H017	33	91
Well-watered	H017	33	93
Well-watered	H017	33	95
Well-watered	H017	33	97
Well-watered	H017	33	99
Well-watered	H008	33	101
Well-watered	H008	33	103
Well-watered	H008	33	105
Well-watered	H008	33	107
Well-watered	H008	33	109
Well-watered	H007	34	11
Well-watered	H007	34	13
Well-watered	H007	34	15
Well-watered	H007	34	17
Well-watered	H007	34	19
Well-watered	H010	34	21
Well-watered	H010	34	25
Well-watered	H010	34	27
Well-watered	H010	34	29
Well-watered	H018	34	31
Well-watered	H018	34	33
Well-watered	H018	34	35
Well-watered	H018	34	37
Well-watered	H018	34	39
Well-watered	H015	34	41
Well-watered	H015	34	43
Well-watered	H015	34	45
Well-watered	H015	34	47
Well-watered	H015	34	49
Well-watered	H016	34	51
Well-watered	H016	34	53
Well-watered	H016	34	55
Well-watered	H016	34	57
Well-watered	H016	34	59
Well-watered	H014	34	61
Well-watered	H014	34	63
Well-watered	H014	34	65
Well-watered	H014	34	67
Well-watered	H014	34	69
Well-watered	H013	34	71
Well-watered	H013	34	73
Well-watered	H013	34	75
Well-watered	H013	34	77
Well-watered	H013	34	79
Well-watered	H005	34	81
Well-watered	H005	34	83
Well-watered	H005	34	85
Well-watered	H005	34	87
Well-watered	H005	34	89
Well-watered	H017	34	91
Well-watered	H017	34	93
Well-watered	H017	34	95
Well-watered	H017	34	97
Well-watered	H017	34	99
Well-watered	H008	34	101
Well-watered	H008	34	103
Well-watered	H008	34	105
Well-watered	H008	34	107
Well-watered	H008	34	109
Well-watered	H007	35	11
Well-watered	H007	35	15
Well-watered	H007	35	17
Well-watered	H007	35	19
Well-watered	H010	35	21
Well-watered	H010	35	23
Well-watered	H010	35	25
Well-watered	H010	35	27
Well-watered	H010	35	29
Well-watered	H018	35	31
Well-watered	H018	35	33
Well-watered	H018	35	35
Well-watered	H018	35	37
Well-watered	H018	35	39
Well-watered	H015	35	41
Well-watered	H015	35	43
Well-watered	H015	35	45
Well-watered	H015	35	47
Well-watered	H015	35	49
Well-watered	H016	35	51
Well-watered	H016	35	53
Well-watered	H016	35	55
Well-watered	H016	35	57
Well-watered	H016	35	59
Well-watered	H014	35	61
Well-watered	H014	35	63
Well-watered	H014	35	65
Well-watered	H014	35	67
Well-watered	H014	35	69
Well-watered	H013	35	71
Well-watered	H013	35	73
Well-watered	H013	35	75
Well-watered	H013	35	77
Well-watered	H013	35	79
Well-watered	H005	35	81
Well-watered	H005	35	83
Well-watered	H005	35	85
Well-watered	H005	35	87
Well-watered	H005	35	89
Well-watered	H017	35	91
Well-watered	H017	35	93
Well-watered	H017	35	95
Well-watered	H017	35	97
Well-watered	H017	35	99
Well-watered	H008	35	101
Well-watered	H008	35	103
Well-watered	H008	35	105
Well-watered	H008	35	107
Well-watered	H008	35	109
Well-watered	H007	36	15
Well-watered	H007	36	17
Well-watered	H007	36	19
Well-watered	H010	36	21
Well-watered	H010	36	23
Well-watered	H010	36	25
Well-watered	H010	36	27
Well-watered	H010	36	29
Well-watered	H018	36	31
Well-watered	H018	36	33
Well-watered	H018	36	35
Well-watered	H018	36	37
Well-watered	H018	36	39
Well-watered	H015	36	41
Well-watered	H015	36	43
Well-watered	H015	36	45
Well-watered	H015	36	47
Well-watered	H015	36	49
Well-watered	H016	36	51
Well-watered	H016	36	53
Well-watered	H016	36	55
Well-watered	H016	36	57
Well-watered	H016	36	59
Well-watered	H014	36	61
Well-watered	H014	36	63
Well-watered	H014	36	65
Well-watered	H014	36	67
Well-watered	H014	36	69
Well-watered	H013	36	71
Well-watered	H013	36	73
Well-watered	H013	36	75
Well-watered	H013	36	77
Well-watered	H013	36	79
Well-watered	H005	36	81
Well-watered	H005	36	83
Well-watered	H005	36	85
Well-watered	H005	36	87
Well-watered	H005	36	89
Well-watered	H017	36	91
Well-watered	H017	36	93
Well-watered	H017	36	95
Well-watered	H017	36	97
Well-watered	H017	36	99
Well-watered	H008	36	101
Well-watered	H008	36	105
Well-watered	H008	36	107
Well-watered	H008	36	109
Single Drought	H008	41	11
Single Drought	H008	41	13
Single Drought	H008	41	15
Single Drought	H008	41	17
Single Drought	H008	41	19
Single Drought	H007	41	21
Single Drought	H007	41	23
Single Drought	H007	41	25
Single Drought	H007	41	27
Single Drought	H007	41	29
Single Drought	H017	41	31
Single Drought	H017	41	33
Single Drought	H017	41	35
Single Drought	H017	41	37
Single Drought	H017	41	39
Single Drought	H016	41	41
Single Drought	H016	41	43
Single Drought	H016	41	47
Single Drought	H016	41	49
Single Drought	H015	41	53
Single Drought	H015	41	55
Single Drought	H015	41	57
Single Drought	H015	41	59
Single Drought	H010	41	61
Single Drought	H010	41	63
Single Drought	H010	41	65
Single Drought	H010	41	67
Single Drought	H010	41	69
Single Drought	H014	41	71
Single Drought	H014	41	73
Single Drought	H014	41	75
Single Drought	H014	41	77
Single Drought	H014	41	79
Single Drought	H005	41	81
Single Drought	H005	41	83
Single Drought	H005	41	85
Single Drought	H005	41	87
Single Drought	H005	41	89
Single Drought	H018	41	91
Single Drought	H018	41	93
Single Drought	H018	41	95
Single Drought	H018	41	97
Single Drought	H018	41	99
Single Drought	H013	41	101
Single Drought	H013	41	103
Single Drought	H013	41	105
Single Drought	H013	41	107
Single Drought	H013	41	109
Single Drought	H008	42	11
Single Drought	H008	42	13
Single Drought	H008	42	15
Single Drought	H008	42	17
Single Drought	H008	42	19
Single Drought	H007	42	21
Single Drought	H007	42	23
Single Drought	H007	42	25
Single Drought	H007	42	27
Single Drought	H007	42	29
Single Drought	H017	42	31
Single Drought	H017	42	33
Single Drought	H017	42	35
Single Drought	H017	42	37
Single Drought	H017	42	39
Single Drought	H016	42	41
Single Drought	H016	42	43
Single Drought	H016	42	45
Single Drought	H016	42	47
Single Drought	H016	42	49
Single Drought	H015	42	51
Single Drought	H015	42	55
Single Drought	H015	42	59
Single Drought	H010	42	61
Single Drought	H010	42	63
Single Drought	H010	42	65
Single Drought	H010	42	67
Single Drought	H010	42	69
Single Drought	H014	42	71
Single Drought	H014	42	75
Single Drought	H014	42	77
Single Drought	H014	42	79
Single Drought	H005	42	81
Single Drought	H005	42	83
Single Drought	H005	42	85
Single Drought	H005	42	87
Single Drought	H005	42	89
Single Drought	H018	42	91
Single Drought	H018	42	93
Single Drought	H018	42	95
Single Drought	H018	42	97
Single Drought	H018	42	99
Single Drought	H013	42	101
Single Drought	H013	42	103
Single Drought	H013	42	105
Single Drought	H013	42	107
Single Drought	H013	42	109
Single Drought	H008	43	11
Single Drought	H008	43	13
Single Drought	H008	43	15
Single Drought	H008	43	17
Single Drought	H008	43	19
Single Drought	H007	43	21
Single Drought	H007	43	23
Single Drought	H007	43	25
Single Drought	H007	43	27
Single Drought	H007	43	29
Single Drought	H017	43	31
Single Drought	H017	43	33
Single Drought	H017	43	35
Single Drought	H017	43	37
Single Drought	H017	43	39
Single Drought	H016	43	41
Single Drought	H016	43	43
Single Drought	H016	43	45
Single Drought	H016	43	47
Single Drought	H016	43	49
Single Drought	H015	43	51
Single Drought	H015	43	53
Single Drought	H015	43	55
Single Drought	H015	43	57
Single Drought	H015	43	59
Single Drought	H010	43	61
Single Drought	H010	43	63
Single Drought	H010	43	65
Single Drought	H010	43	67
Single Drought	H010	43	69
Single Drought	H014	43	71
Single Drought	H014	43	73
Single Drought	H014	43	77
Single Drought	H014	43	79
Single Drought	H005	43	81
Single Drought	H005	43	83
Single Drought	H005	43	85
Single Drought	H005	43	87
Single Drought	H005	43	89
Single Drought	H018	43	91
Single Drought	H018	43	93
Single Drought	H018	43	95
Single Drought	H018	43	97
Single Drought	H018	43	99
Single Drought	H013	43	101
Single Drought	H013	43	103
Single Drought	H013	43	105
Single Drought	H013	43	107
Single Drought	H013	43	109
Single Drought	H008	44	11
Single Drought	H008	44	13
Single Drought	H008	44	15
Single Drought	H008	44	17
Single Drought	H008	44	19
Single Drought	H007	44	21
Single Drought	H007	44	23
Single Drought	H007	44	25
Single Drought	H007	44	27
Single Drought	H007	44	29
Single Drought	H017	44	31
Single Drought	H017	44	33
Single Drought	H017	44	35
Single Drought	H017	44	37
Single Drought	H017	44	39
Single Drought	H016	44	41
Single Drought	H016	44	43
Single Drought	H016	44	45
Single Drought	H016	44	47
Single Drought	H016	44	49
Single Drought	H015	44	51
Single Drought	H015	44	53
Single Drought	H015	44	55
Single Drought	H015	44	57
Single Drought	H015	44	59
Single Drought	H010	44	61
Single Drought	H010	44	63
Single Drought	H010	44	65
Single Drought	H010	44	67
Single Drought	H014	44	71
Single Drought	H014	44	73
Single Drought	H014	44	75
Single Drought	H014	44	77
Single Drought	H014	44	79
Single Drought	H005	44	81
Single Drought	H005	44	83
Single Drought	H005	44	85
Single Drought	H005	44	87
Single Drought	H005	44	89
Single Drought	H018	44	91
Single Drought	H018	44	93
Single Drought	H018	44	95
Single Drought	H018	44	97
Single Drought	H018	44	99
Single Drought	H013	44	101
Single Drought	H013	44	103
Single Drought	H013	44	105
Single Drought	H013	44	107
Single Drought	H013	44	109
Single Drought	H008	45	11
Single Drought	H008	45	13
Single Drought	H008	45	15
Single Drought	H008	45	17
Single Drought	H008	45	19
Single Drought	H007	45	21
Single Drought	H007	45	23
Single Drought	H007	45	25
Single Drought	H007	45	27
Single Drought	H007	45	29
Single Drought	H017	45	31
Single Drought	H017	45	33
Single Drought	H017	45	35
Single Drought	H017	45	37
Single Drought	H017	45	39
Single Drought	H016	45	41
Single Drought	H016	45	43
Single Drought	H016	45	45
Single Drought	H016	45	47
Single Drought	H016	45	49
Single Drought	H015	45	51
Single Drought	H015	45	53
Single Drought	H015	45	55
Single Drought	H015	45	57
Single Drought	H015	45	59
Single Drought	H010	45	61
Single Drought	H010	45	63
Single Drought	H010	45	65
Single Drought	H010	45	67
Single Drought	H010	45	69
Single Drought	H014	45	71
Single Drought	H014	45	73
Single Drought	H014	45	75
Single Drought	H014	45	77
Single Drought	H014	45	79
Single Drought	H005	45	81
Single Drought	H005	45	83
Single Drought	H005	45	85
Single Drought	H005	45	87
Single Drought	H018	45	91
Single Drought	H018	45	93
Single Drought	H018	45	95
Single Drought	H018	45	97
Single Drought	H018	45	99
Single Drought	H013	45	101
Single Drought	H013	45	103
Single Drought	H013	45	105
Single Drought	H013	45	107
Single Drought	H013	45	109
Double Drought	H014	50	11
Double Drought	H014	50	13
Double Drought	H014	50	15
Double Drought	H014	50	17
Double Drought	H014	50	19
Double Drought	H013	50	21
Double Drought	H013	50	23
Double Drought	H013	50	25
Double Drought	H013	50	27
Double Drought	H013	50	29
Double Drought	H018	50	31
Double Drought	H018	50	33
Double Drought	H018	50	35
Double Drought	H018	50	37
Double Drought	H018	50	39
Double Drought	H007	50	41
Double Drought	H007	50	43
Double Drought	H007	50	45
Double Drought	H007	50	47
Double Drought	H007	50	49
Double Drought	H005	50	51
Double Drought	H005	50	53
Double Drought	H005	50	55
Double Drought	H005	50	57
Double Drought	H005	50	59
Double Drought	H015	50	61
Double Drought	H015	50	63
Double Drought	H015	50	65
Double Drought	H015	50	67
Double Drought	H015	50	69
Double Drought	H008	50	71
Double Drought	H008	50	73
Double Drought	H008	50	75
Double Drought	H008	50	77
Double Drought	H008	50	79
Double Drought	H017	50	81
Double Drought	H017	50	83
Double Drought	H017	50	85
Double Drought	H017	50	87
Double Drought	H017	50	89
Double Drought	H010	50	91
Double Drought	H010	50	93
Double Drought	H010	50	95
Double Drought	H010	50	97
Double Drought	H010	50	99
Double Drought	H016	50	101
Double Drought	H016	50	103
Double Drought	H016	50	105
Double Drought	H016	50	107
Double Drought	H016	50	109
Double Drought	H014	51	11
Double Drought	H014	51	13
Double Drought	H014	51	15
Double Drought	H014	51	17
Double Drought	H014	51	19
Double Drought	H013	51	21
Double Drought	H013	51	23
Double Drought	H013	51	25
Double Drought	H013	51	27
Double Drought	H013	51	29
Double Drought	H018	51	31
Double Drought	H018	51	33
Double Drought	H018	51	35
Double Drought	H018	51	37
Double Drought	H018	51	39
Double Drought	H007	51	41
Double Drought	H007	51	43
Double Drought	H007	51	45
Double Drought	H007	51	47
Double Drought	H007	51	49
Double Drought	H005	51	55
Double Drought	H005	51	57
Double Drought	H015	51	61
Double Drought	H015	51	63
Double Drought	H015	51	65
Double Drought	H015	51	67
Double Drought	H015	51	69
Double Drought	H008	51	73
Double Drought	H008	51	75
Double Drought	H008	51	77
Double Drought	H008	51	79
Double Drought	H017	51	81
Double Drought	H017	51	83
Double Drought	H017	51	85
Double Drought	H017	51	87
Double Drought	H017	51	89
Double Drought	H010	51	91
Double Drought	H010	51	93
Double Drought	H010	51	95
Double Drought	H010	51	97
Double Drought	H010	51	99
Double Drought	H016	51	101
Double Drought	H016	51	103
Double Drought	H016	51	105
Double Drought	H016	51	107
Double Drought	H016	51	109
Double Drought	H014	52	11
Double Drought	H014	52	13
Double Drought	H014	52	15
Double Drought	H014	52	17
Double Drought	H014	52	19
Double Drought	H013	52	21
Double Drought	H013	52	23
Double Drought	H013	52	25
Double Drought	H013	52	27
Double Drought	H013	52	29
Double Drought	H018	52	33
Double Drought	H018	52	35
Double Drought	H018	52	37
Double Drought	H018	52	39
Double Drought	H007	52	41
Double Drought	H007	52	43
Double Drought	H007	52	45
Double Drought	H007	52	47
Double Drought	H007	52	49
Double Drought	H005	52	51
Double Drought	H005	52	53
Double Drought	H005	52	55
Double Drought	H005	52	57
Double Drought	H005	52	59
Double Drought	H015	52	61
Double Drought	H015	52	63
Double Drought	H015	52	65
Double Drought	H015	52	67
Double Drought	H015	52	69
Double Drought	H008	52	71
Double Drought	H008	52	73
Double Drought	H008	52	75
Double Drought	H008	52	77
Double Drought	H008	52	79
Double Drought	H017	52	81
Double Drought	H017	52	83
Double Drought	H017	52	85
Double Drought	H017	52	87
Double Drought	H017	52	89
Double Drought	H010	52	91
Double Drought	H010	52	93
Double Drought	H010	52	95
Double Drought	H010	52	97
Double Drought	H010	52	99
Double Drought	H016	52	103
Double Drought	H016	52	105
Double Drought	H016	52	107
Double Drought	H016	52	109
Double Drought	H014	53	11
Double Drought	H014	53	13
Double Drought	H014	53	15
Double Drought	H014	53	17
Double Drought	H014	53	19
Double Drought	H013	53	21
Double Drought	H013	53	23
Double Drought	H013	53	25
Double Drought	H013	53	27
Double Drought	H013	53	29
Double Drought	H018	53	31
Double Drought	H018	53	33
Double Drought	H018	53	35
Double Drought	H018	53	37
Double Drought	H018	53	39
Double Drought	H007	53	41
Double Drought	H007	53	43
Double Drought	H007	53	45
Double Drought	H007	53	47
Double Drought	H007	53	49
Double Drought	H005	53	51
Double Drought	H005	53	53
Double Drought	H005	53	55
Double Drought	H005	53	57
Double Drought	H005	53	59
Double Drought	H015	53	61
Double Drought	H015	53	63
Double Drought	H015	53	65
Double Drought	H015	53	67
Double Drought	H015	53	69
Double Drought	H008	53	71
Double Drought	H008	53	73
Double Drought	H008	53	75
Double Drought	H008	53	77
Double Drought	H008	53	79
Double Drought	H017	53	81
Double Drought	H017	53	83
Double Drought	H017	53	85
Double Drought	H017	53	87
Double Drought	H017	53	89
Double Drought	H010	53	91
Double Drought	H010	53	93
Double Drought	H010	53	95
Double Drought	H010	53	97
Double Drought	H010	53	99
Double Drought	H016	53	101
Double Drought	H016	53	103
Double Drought	H016	53	105
Double Drought	H016	53	107
Double Drought	H016	53	109
Double Drought	H014	54	11
Double Drought	H014	54	13
Double Drought	H014	54	15
Double Drought	H014	54	17
Double Drought	H014	54	19
Double Drought	H013	54	21
Double Drought	H013	54	23
Double Drought	H013	54	25
Double Drought	H013	54	27
Double Drought	H013	54	29
Double Drought	H018	54	31
Double Drought	H018	54	33
Double Drought	H018	54	37
Double Drought	H018	54	39
Double Drought	H007	54	41
Double Drought	H007	54	43
Double Drought	H007	54	45
Double Drought	H007	54	47
Double Drought	H007	54	49
Double Drought	H005	54	51
Double Drought	H005	54	55
Double Drought	H005	54	57
Double Drought	H005	54	59
Double Drought	H015	54	61
Double Drought	H015	54	63
Double Drought	H015	54	65
Double Drought	H015	54	67
Double Drought	H015	54	69
Double Drought	H008	54	71
Double Drought	H008	54	73
Double Drought	H008	54	75
Double Drought	H008	54	77
Double Drought	H008	54	79
Double Drought	H017	54	81
Double Drought	H017	54	83
Double Drought	H017	54	85
Double Drought	H017	54	87
Double Drought	H017	54	89
Double Drought	H010	54	91
Double Drought	H010	54	93
Double Drought	H010	54	95
Double Drought	H010	54	99
Double Drought	H016	54	101
Double Drought	H016	54	103
Double Drought	H016	54	105
Double Drought	H016	54	107

## Sheet: Supplemental Dataset S4
Genotype	Row	Plant Number
H013	5	11
H013	6	13
H013	5	15
H013	6	15
H022	6	17
H022	5	19
H022	6	19
H022	5	21
H022	6	21
H006	5	23
H006	6	23
H006	5	25
H006	6	25
H006	5	27
H018	6	29
H018	5	31
H018	5	33
H029	6	35
H029	5	37
H029	5	39
H029	6	39
H014	5	41
H014	6	41
H014	5	43
H014	6	43
H014	5	45
H014	6	45
H005	5	47
H005	5	49
H005	6	49
H005	5	51
H005	6	51
H007	5	53
H007	6	53
H007	5	55
H007	6	55
H007	5	57
H007	6	57
H004	5	59
H004	6	59
H004	5	61
H004	6	61
H004	5	63
H004	6	63
H002	5	65
H002	6	65
H002	5	67
H002	6	67
H002	6	49
H002	5	69
H002	6	69
H017	5	71
H017	6	71
H017	5	73
H017	6	73
H017	5	75
H017	6	75
H019	5	77
H019	6	77
H019	5	79
H019	6	79
H019	6	81
H034	5	83
H034	5	85
H034	6	85
H034	5	87
H034	6	87
H023	5	89
H023	6	89
H023	5	91
H023	6	91
H023	5	93
H023	6	93
H003	5	95
H003	6	95
H003	5	97
H003	6	97
H003	5	99
H003	6	99
H032	5	101
H032	6	101
H032	5	103
H032	6	103
H032	5	105
H032	6	105
H021	5	107
H021	6	107
H021	6	109
H021	5	111
H021	6	111
H026	6	113
H026	5	115
H026	6	115
H026	5	117
H026	6	117
H020	5	119
H020	6	119
H020	5	121
H020	5	123
H020	6	123
H020	7	123
H020	8	123
H020	7	121
H020	8	121
H020	8	119
H026	7	117
H026	8	117
H026	7	115
H026	8	115
H026	7	113
H026	8	113
H021	7	111
H021	8	111
H021	7	109
H021	8	109
H021	7	107
H021	8	107
H032	7	105
H032	8	105
H032	7	103
H032	8	103
H032	7	101
H032	8	101
H003	7	99
H003	8	99
H003	7	97
H003	8	97
H003	7	95
H003	8	95
H023	8	93
H023	7	91
H023	7	89
H034	8	87
H034	7	85
H034	8	85
H034	8	83
H019	7	81
H019	7	79
H019	8	79
H019	7	77
H019	8	77
H017	7	75
H017	8	75
H017	7	73
H017	7	71
H002	8	67
H002	7	65
H002	8	65
H004	7	63
H004	8	63
H004	7	61
H004	8	61
H004	7	59
H004	8	59
H007	7	57
H007	8	57
H007	7	55
H007	7	53
H007	8	53
H005	7	51
H005	7	49
H005	8	49
H005	7	47
H005	8	47
H014	8	45
H014	7	43
H014	7	41
H014	8	41
H029	7	39
H029	8	39
H029	8	37
H029	7	35
H029	8	35
H018	7	33
H018	8	33
H018	7	31
H018	8	31
H018	7	29
H018	8	29
H006	7	27
H006	8	27
H006	7	25
H006	8	25
H006	7	23
H006	8	23
H022	7	19
H022	8	19
H022	7	17
H013	7	15
H013	8	15
H013	8	13
H013	7	11
H013	8	11
H013	10	11
H013	9	13
H013	10	15
H022	9	17
H022	10	17
H022	9	19
H022	10	19
H022	10	21
H006	10	23
H006	9	25
H006	10	25
H006	9	27
H006	10	27
H018	9	29
H018	10	29
H018	9	31
H018	10	31
H018	9	33
H018	10	33
H029	9	35
H029	10	35
H029	9	37
H029	10	37
H029	9	39
H029	10	39
H014	9	41
H014	9	43
H014	10	43
H014	9	45
H014	10	45
H005	9	47
H005	10	47
H005	9	49
H005	10	49
H005	9	51
H005	10	51
H007	9	53
H007	10	53
H007	9	55
H007	10	55
H007	9	57
H007	10	57
H004	9	59
H004	9	61
H004	10	61
H004	9	63
H004	10	63
H002	9	65
H002	10	65
H002	9	67
H002	10	67
H002	9	69
H002	10	69
H017	9	71
H017	10	71
H017	10	73
H017	9	75
H017	10	75
H019	9	77
H019	10	77
H019	9	79
H019	10	79
H019	9	81
H019	10	81
H034	9	83
H034	9	85
H034	10	85
H034	9	87
H003	9	95
H003	10	95
H003	9	97
H003	10	97
H003	9	99
H003	10	99
H032	9	101
H032	10	101
H032	9	103
H032	10	103
H032	9	105
H032	10	105
H021	10	107
H021	9	109
H021	10	109
H021	9	111
H021	10	111
H026	9	113
H026	10	113
H026	10	115
H026	9	117
H026	10	117
H020	9	119
H020	10	119
H020	9	121
H020	10	121
H020	9	123
H020	10	123
H020	11	123
H020	11	119
H026	11	117
H026	11	115
H021	11	111
H021	11	107
H032	11	103
H032	11	101
H003	11	99
H003	11	97
H003	11	95
H023	11	93
H023	11	89
H034	11	87
H019	11	79
H017	11	75
H017	11	73
H017	11	71
H002	11	67
H002	11	65
H004	11	63
H004	11	61
H004	11	59
H007	11	57
H007	11	55
H007	11	53
H005	11	51
H005	11	49
H005	11	47
H014	11	45
H014	11	43
H014	11	41
H029	11	39
H029	11	37
H029	11	35
H018	11	33
H018	11	31
H018	11	29
H006	11	27
H006	11	25
H022	11	21
H022	11	19
H022	11	17
H013	11	15
H013	11	13
H013	11	11
H027	17	11
H027	18	11
H027	18	13
H027	17	15
H027	18	15
H033	17	17
H033	17	19
H033	17	21
H033	18	21
H025	17	23
H025	17	25
H025	18	25
H025	17	27
H025	18	27
H031	17	29
H031	18	29
H031	17	31
H031	18	31
H031	17	33
H031	18	33
H001	17	35
H001	18	35
H001	17	37
H001	18	37
H001	17	39
H001	18	39
H030	17	41
H030	18	41
H030	17	43
H030	18	43
H030	17	45
H030	18	45
H024	17	47
H024	18	47
H024	17	49
H024	17	51
H024	18	51
H015	17	53
H015	18	53
H015	17	55
H015	18	55
H015	17	57
H015	18	57
H011	17	59
H011	18	59
H011	17	61
H011	18	61
H011	17	63
H011	18	63
H008	17	65
H008	18	65
H008	17	67
H008	18	67
H008	17	69
H009	17	71
H009	17	73
H009	18	73
H009	17	75
H009	18	75
H016	17	77
H016	18	77
H016	17	79
H016	18	79
H016	17	81
H028	17	83
H028	17	85
H028	18	85
H028	17	87
I003	18	89
I003	17	91
I003	17	93
I003	18	93
I005	17	95
I005	18	95
I005	17	97
I005	17	99
I005	18	99
I002	17	101
I002	18	103
I004	18	107
I004	17	109
I004	18	109
I004	17	111
I004	18	111
I007	17	113
I007	18	115
I007	17	117
I007	18	117
I001	17	119
I001	18	119
I001	17	121
I001	18	121
I001	17	123
I001	19	123
I001	20	123
I001	19	121
I001	19	119
I001	20	119
I007	19	117
I007	20	117
I007	19	115
I007	20	115
I007	19	113
I007	20	113
I004	19	111
I004	20	111
I004	19	109
I004	20	109
I004	19	107
I004	20	107
I002	19	105
I002	19	103
I002	20	103
I002	19	101
I002	20	101
I005	19	99
I005	19	97
I005	20	97
I005	19	95
I003	19	93
I003	20	93
I003	19	91
I003	20	91
I003	19	89
I003	20	89
H028	19	87
H028	19	85
H028	20	85
H028	20	83
H016	19	81
H016	20	81
H016	19	79
H016	20	79
H016	19	77
H016	20	77
H009	19	75
H009	20	75
H009	19	73
H009	20	73
H009	19	71
H009	20	71
H008	19	69
H008	20	69
H008	19	67
H008	20	67
H008	19	65
H008	20	65
H011	19	63
H011	20	63
H011	19	61
H011	20	61
H011	19	59
H011	20	59
H015	19	57
H015	20	57
H015	19	55
H015	20	55
H015	19	53
H015	20	53
H024	19	51
H024	20	51
H024	19	49
H024	19	47
H024	20	47
H030	19	45
H030	20	45
H030	19	43
H030	20	43
H030	19	41
H030	20	41
H001	19	39
H001	20	39
H001	19	37
H001	20	37
H001	19	35
H001	20	35
H031	19	33
H031	20	33
H031	19	31
H031	20	31
H031	19	29
H031	20	29
H025	20	27
H025	19	25
H025	20	25
H025	19	23
H025	20	23
H033	19	21
H033	20	21
H033	19	19
H033	20	19
H033	19	17
H033	20	17
H027	19	15
H027	20	15
H027	19	13
H027	20	13
H027	19	11
H027	20	11
H027	21	11
H027	22	11
H027	21	13
H027	22	13
H027	21	15
H027	22	15
H033	21	17
H033	22	17
H033	21	19
H033	22	19
H033	21	21
H033	22	21
H025	21	23
H025	22	23
H025	21	25
H025	22	25
H025	21	27
H025	22	27
H031	21	29
H031	22	29
H031	21	31
H031	22	31
H031	21	33
H031	22	33
H001	21	35
H001	22	35
H001	21	37
H001	22	37
H001	21	39
H001	22	39
H030	21	43
H030	22	43
H030	21	45
H030	22	45
H024	21	47
H024	22	47
H024	21	49
H024	22	49
H024	21	51
H024	22	51
H015	21	53
H015	22	53
H015	21	55
H015	22	55
H015	21	57
H015	22	57
H011	21	59
H011	22	59
H011	21	61
H011	22	61
H011	21	63
H011	22	63
H008	21	65
H008	22	65
H008	22	67
H008	21	69
H008	22	69
H009	21	71
H009	22	71
H009	21	73
H009	22	73
H009	21	75
H009	22	75
H016	21	77
H016	22	77
H016	21	79
H016	22	79
H016	21	81
H016	22	81
H028	21	83
H028	22	83
H028	21	85
H028	22	85
H028	21	87
H028	22	87
I003	21	89
I003	22	89
I003	21	91
I003	22	91
I003	21	93
I003	22	93
I005	21	95
I005	22	95
I005	21	97
I005	22	97
I005	21	99
I005	22	99
I002	21	101
I002	22	101
I002	21	103
I002	22	103
I002	21	105
I002	22	105
I004	21	107
I004	22	107
I004	21	109
I004	22	109
I004	21	111
I004	22	111
I007	21	113
I007	22	113
I007	21	115
I007	21	117
I007	22	117
I001	21	119
I001	22	119
I001	21	121
I001	22	121
I001	21	123
I001	22	123
I001	23	123
I001	23	121
I001	23	119
I007	23	117
I007	23	115
I007	23	113
I004	23	111
I004	23	109
I004	23	107
I002	23	105
I002	23	103
I002	23	101
I005	23	99
I005	23	97
I005	23	95
I003	23	93
I003	23	91
I003	23	89
H028	23	87
H028	23	85
H028	23	83
H016	23	81
H016	23	79
H016	23	77
H009	23	75
H009	23	73
H009	23	71
H008	23	69
H008	23	67
H008	23	65
H011	23	63
H011	23	61
H011	23	59
H015	23	57
H015	23	55
H015	23	53
H024	23	49
H024	23	47
H030	23	45
H030	23	43
H030	23	41
H001	23	39
H001	23	37
H001	23	35
H031	23	33
H031	23	31
H031	23	29
H025	23	27
H025	23	25
H025	23	23
H033	23	21
H033	23	19
H033	23	17
H027	23	15
H027	23	13
H027	23	11
I002	29	11
I002	30	11
I002	29	13
I002	30	13
I002	29	15
I002	30	15
I004	29	17
I004	30	17
I004	29	19
I004	30	19
I004	29	21
I004	30	21
I007	29	23
I007	30	23
I007	29	25
I007	30	25
I007	29	27
I007	30	27
I005	29	29
I005	30	29
I005	29	31
I005	30	31
I005	29	33
I005	30	33
I001	29	35
I001	30	35
I001	29	37
I001	30	37
I001	29	39
I001	30	39
I003	29	41
I003	30	41
I003	29	43
I003	30	43
I003	29	45
H030	29	47
H030	30	47
H030	29	49
H030	30	49
H030	29	51
H030	30	51
H020	29	53
H020	29	55
H020	30	55
H020	29	57
H020	30	57
H032	29	59
H032	30	59
H032	29	61
H032	30	61
H032	29	63
H032	30	63
H027	30	65
H027	29	67
H027	30	67
H027	29	69
H027	30	69
H024	29	71
H024	30	71
H024	30	73
H024	29	75
H024	30	75
H031	29	77
H031	30	77
H031	29	79
H031	30	79
H031	29	81
H031	30	81
H009	29	83
H009	30	83
H009	29	85
H009	30	85
H009	29	87
H009	30	87
H011	29	89
H011	30	89
H011	29	91
H011	30	91
H011	29	93
H011	30	93
H001	29	95
H001	30	95
H001	29	97
H001	30	97
H001	29	99
H001	30	99
H003	29	101
H003	30	101
H003	30	21
H003	29	103
H003	30	103
H003	29	105
H003	30	105
H008	29	107
H008	30	107
H008	29	109
H008	30	109
H008	29	111
H008	30	111
H023	29	113
H023	30	113
H023	29	115
H023	30	115
H023	29	117
H023	30	117
H026	29	119
H026	30	119
H026	29	121
H026	30	121
H026	29	123
H026	30	123
H026	31	123
H026	32	123
H026	31	121
H026	32	121
H026	31	119
H026	32	119
H023	31	117
H023	32	117
H023	31	115
H023	32	115
H023	31	113
H023	32	113
H008	31	111
H008	32	111
H008	31	109
H008	32	109
H008	31	107
H008	32	107
H003	31	105
H003	32	105
H003	31	103
H003	32	103
H003	31	101
H003	32	101
H001	31	99
H001	32	99
H001	31	97
H001	32	97
H001	31	95
H001	32	95
H011	31	93
H011	32	93
H011	31	91
H011	32	91
H011	31	89
H011	32	89
H009	31	87
H009	32	87
H009	31	85
H009	32	85
H009	31	83
H009	32	83
H031	32	81
H031	31	79
H031	32	79
H031	31	77
H031	32	77
H024	31	75
H024	32	75
H024	31	73
H024	32	73
H024	31	71
H024	32	71
H027	31	69
H027	32	69
H027	31	67
H027	32	67
H027	31	65
H027	32	65
H032	31	63
H032	32	63
H032	31	61
H032	31	59
H032	32	59
H020	31	57
H020	32	57
H020	31	55
H020	32	55
H020	31	53
H020	32	53
H030	31	51
H030	32	51
H030	31	49
H030	32	49
H030	31	47
H030	32	47
I003	31	45
I003	32	45
I003	31	43
I003	32	43
I003	31	41
I003	32	41
I001	31	39
I001	32	39
I001	31	37
I001	32	37
I001	31	35
I001	32	35
I005	32	33
I005	31	31
I005	32	31
I005	31	29
I005	32	29
I007	31	27
I007	32	27
I007	31	25
I007	32	25
I007	31	23
I007	32	23
I004	31	21
I004	32	21
I004	31	19
I004	32	19
I004	31	17
I004	32	17
I002	31	15
I002	32	15
I002	31	13
I002	32	13
I002	31	11
I002	32	11
I002	33	11
I002	34	11
I002	33	13
I002	34	13
I002	33	15
I002	34	15
I004	33	17
I004	34	17
I004	33	19
I004	34	19
I004	33	21
I004	34	21
I007	33	23
I007	34	23
I007	33	25
I007	34	25
I007	33	27
I007	34	27
I005	33	29
I005	34	29
I005	33	31
I005	34	31
I005	33	33
I005	34	33
I001	33	35
I001	34	35
I001	33	37
I001	34	37
I001	33	39
I001	34	39
I003	33	41
I003	34	41
I003	33	43
I003	34	43
I003	33	45
I003	34	45
H030	33	47
H030	34	47
H030	33	49
H030	34	49
H030	33	51
H030	34	51
H020	33	53
H020	34	53
H020	33	55
H020	34	55
H020	33	57
H020	34	57
H032	33	59
H032	34	59
H032	33	61
H032	34	61
H032	33	63
H032	34	63
H027	33	65
H027	34	65
H027	33	67
H027	34	67
H027	33	69
H024	33	71
H024	34	71
H024	33	73
H024	34	73
H024	33	75
H024	34	75
H031	33	77
H031	34	77
H031	33	79
H031	34	79
H031	33	81
H031	34	81
H009	33	83
H009	34	83
H009	33	85
H009	34	85
H009	33	87
H009	34	87
H011	33	89
H011	34	89
H011	33	91
H011	34	91
H011	33	93
H011	34	93
H001	33	95
H001	34	95
H001	33	97
H001	34	97
H001	33	99
H001	34	99
H003	33	101
H003	34	101
H003	33	103
H003	33	105
H003	34	105
H008	33	107
H008	34	107
H008	33	109
H008	34	109
H008	33	111
H008	34	111
H023	33	113
H023	34	113
H023	33	115
H023	34	115
H023	33	117
H023	34	117
H026	33	119
H026	34	119
H026	33	121
H026	34	121
H026	33	123
H026	34	123
H026	35	123
H026	35	121
H026	35	119
H023	35	117
H023	35	113
H008	35	111
H008	35	109
H008	35	107
H003	35	105
H003	35	103
H003	35	101
H001	35	99
H001	35	97
H001	35	95
H011	35	93
H011	35	91
H011	35	89
H009	35	87
H009	35	85
H009	35	83
H031	35	81
H031	35	79
H031	35	77
H024	35	75
H024	35	73
H024	35	71
H027	35	69
H027	35	67
H027	35	65
H032	35	63
H032	35	61
H032	35	59
H020	35	57
H020	35	55
H020	35	53
H030	35	51
H030	35	49
H030	35	47
I003	35	45
I003	35	43
I003	35	41
I001	35	39
I001	35	37
I001	35	35
I005	35	33
I005	35	31
I005	35	29
I007	35	27
I007	35	25
I007	35	23
I004	35	21
I004	35	19
I004	35	17
I002	35	15
I002	35	11
H033	41	11
H033	42	11
H033	41	13
H033	42	13
H033	41	15
H033	42	15
H034	41	17
H034	42	17
H034	41	19
H034	42	19
H034	41	21
H034	42	21
H025	41	23
H025	42	23
H025	41	25
H025	42	25
H025	41	27
H025	42	27
H022	41	29
H022	42	29
H022	41	31
H022	42	31
H022	41	33
H022	42	33
H014	41	35
H014	42	35
H014	41	37
H014	42	37
H014	41	39
H014	42	39
H029	41	41
H029	42	41
H029	41	43
H029	42	43
H029	41	45
H029	42	45
H013	41	47
H013	42	47
H013	41	49
H013	42	49
H013	41	51
H013	42	51
H002	41	53
H002	42	53
H002	41	55
H002	42	55
H002	41	57
H002	42	57
H015	41	59
H015	42	59
H015	41	61
H015	42	61
H015	41	63
H015	42	63
H018	41	65
H018	42	65
H018	41	67
H018	42	67
H018	41	69
H018	42	69
H019	41	71
H019	42	71
H019	41	73
H019	42	73
H019	41	75
H019	42	75
H028	41	77
H028	42	77
H028	41	79
H028	42	79
H028	41	81
H028	42	81
H006	41	83
H006	42	83
H006	41	85
H006	42	85
H006	41	87
H006	42	87
H017	41	89
H017	42	89
H017	41	91
H017	42	91
H017	41	93
H017	42	93
H016	41	95
H016	42	95
H016	41	97
H016	42	97
H016	41	99
H016	42	99
H021	41	101
H021	42	101
H021	41	103
H021	42	103
H021	41	105
H021	42	105
H005	41	107
H005	42	107
H005	41	109
H005	42	109
H005	41	111
H005	42	111
H007	41	113
H007	42	113
H007	41	115
H007	42	115
H007	41	117
H007	42	117
H004	41	119
H004	42	119
H004	41	121
H004	42	121
H004	41	123
H004	42	123
H004	43	123
H004	44	123
H004	43	121
H004	44	121
H004	43	119
H004	44	119
H007	43	117
H007	44	117
H007	43	115
H007	44	115
H007	43	113
H007	44	113
H005	43	111
H005	44	111
H005	43	109
H005	44	109
H005	43	107
H005	44	107
H021	43	105
H021	44	105
H021	43	103
H021	44	103
H021	43	101
H021	44	101
H016	43	99
H016	44	99
H016	43	97
H016	44	97
H016	43	95
H016	44	95
H017	43	93
H017	44	93
H017	43	91
H017	44	91
H017	43	89
H017	44	89
H006	43	87
H006	44	87
H006	43	85
H006	44	85
H006	43	83
H006	44	83
H028	43	81
H028	44	81
H028	43	79
H028	44	79
H028	43	77
H028	44	77
H019	43	75
H019	44	75
H019	43	73
H019	44	73
H019	43	71
H019	44	71
H018	43	69
H018	44	69
H018	43	67
H018	44	67
H018	43	65
H018	44	65
H015	43	63
H015	44	63
H015	43	61
H015	44	61
H015	43	59
H015	44	59
H002	43	57
H002	44	57
H002	43	55
H002	44	55
H002	43	53
H002	44	53
H013	43	51
H013	44	51
H013	43	49
H013	44	49
H013	43	47
H013	44	47
H029	43	45
H029	44	45
H029	43	43
H029	44	43
H029	43	41
H029	44	41
H014	43	39
H014	44	39
H014	43	37
H014	44	37
H014	43	35
H014	44	35
H022	43	33
H022	44	33
H022	43	31
H022	44	31
H022	43	29
H022	44	29
H025	43	27
H025	44	27
H025	43	25
H025	44	25
H025	43	23
H025	44	23
H034	43	21
H034	43	19
H034	44	19
H034	43	17
H034	44	17
H033	43	15
H033	44	15
H033	43	13
H033	44	13
H033	43	11
H033	44	11
H033	44	51
H033	45	11
H033	46	11
H033	46	13
H033	45	15
H033	46	15
H034	45	17
H034	46	17
H034	45	19
H034	46	19
H034	45	21
H034	46	21
H025	45	23
H025	46	23
H025	45	25
H025	46	25
H025	45	27
H025	46	27
H022	45	29
H022	46	29
H022	45	31
H022	46	31
H022	45	33
H022	46	33
H014	45	35
H014	46	35
H014	45	37
H014	46	37
H014	45	39
H014	46	39
H029	45	41
H029	46	41
H029	45	43
H029	46	43
H029	45	45
H029	46	45
H013	45	47
H013	46	47
H013	45	49
H013	46	49
H013	45	51
H002	45	53
H002	46	53
H002	45	55
H002	46	55
H002	45	57
H002	46	57
H015	45	59
H015	46	59
H015	45	61
H015	46	61
H015	45	63
H018	45	65
H018	46	65
H018	45	67
H018	46	67
H018	45	69
H018	46	69
H019	45	71
H019	46	71
H019	45	73
H019	46	73
H019	45	75
H019	46	75
H028	45	77
H028	46	77
H028	45	79
H028	46	79
H028	45	81
H028	46	81
H006	45	83
H006	46	83
H006	45	85
H006	46	85
H006	45	87
H006	46	87
H017	45	89
H017	46	89
H017	45	91
H017	46	91
H017	45	93
H017	46	93
H016	45	95
H016	46	95
H016	45	97
H016	46	97
H016	45	99
H016	46	99
H021	45	101
H021	46	101
H021	45	103
H021	46	103
H021	45	105
H021	46	105
H005	45	107
H005	46	107
H005	45	109
H005	46	109
H005	45	111
H005	46	111
H007	45	113
H007	46	113
H007	45	115
H007	46	115
H007	45	117
H007	46	117
H004	45	119
H004	46	119
H004	45	121
H004	46	121
H004	45	123
H004	46	123
H004	47	121
H004	47	119
H007	47	117
H007	47	115
H007	47	113
H005	47	111
H005	47	109
H005	47	107
H021	47	105
H021	47	103
H021	47	101
H016	47	99
H016	47	97
H016	47	95
H017	47	93
H017	47	91
H017	47	89
H006	47	87
H006	47	85
H006	47	83
H028	47	81
H028	47	79
H028	47	77
H019	47	75
H019	47	73
H019	47	71
H018	47	69
H018	47	67
H018	47	65
H015	47	63
H015	47	61
H015	47	59
H002	47	57
H002	47	55
H002	47	53
H013	47	51
H013	47	49
H013	47	47
H029	47	45
H029	47	43
H029	47	41
H014	47	39
H014	47	37
H014	47	35
H022	47	33
H022	47	31
H022	47	29
H025	47	27
H025	47	25
H034	47	21
H034	47	19
H034	47	17
H033	47	15
H033	47	11
